# Supplementary material for: Comparative genomics and DNA methylation analysis of Pseudomonas aeruginosa clinical isolate PA3 by single-molecule real-time sequencing reveals new targets for antimicrobials
Source: Front Cell Infect Microbiol. 2023 Aug 18;13:1180194. doi: 10.3389/fcimb.2023.1180194 (PMC10471985; doi:10.3389/fcimb.2023.1180194)
Supplement: Supplementary Table 1 — Detailed list of virulence factors of P. aeruginosa PA3. [file Table_1.xlsx]

## Sheet: Sheet1
	Details of the P. aeruginosa PA3 virulence factors
	Virulence factors	Related gene	PA3	PAO1
	Adherence (81 Items)
	Flagella	flaG	orf04304	PA1093
	Flagella	fleN	orf04019	PA1454
	Flagella	fleQ	orf04300	PA1097
	Flagella	fleR	orf04298	PA1099
	Flagella	fleS	orf04299	PA1098
	Flagella	flgA	orf01661	PA3350
	Flagella	flgB	orf04320	PA1077
	Flagella	flgC	orf04319	PA1078
	Flagella	flgD	orf04318	PA1079
	Flagella	flgE	orf04317	PA1080
	Flagella	flgF	orf04316	PA1081
	Flagella	flgG	orf04315	PA1082
	Flagella	flgH	orf04314	PA1083
	Flagella	flgI	orf04313	PA1084
	Flagella	flgJ	orf04312	PA1085
	Flagella	flgK	orf04311	PA1086
	Flagella	flgL	orf04310	PA1087
	Flagella	flgM	orf01660	PA3351
	Flagella	flgN	orf01659	PA3352
	Flagella	flhA	orf04021	PA1452
	Flagella	flhB	orf04024	PA1449
	Flagella	flhF	orf04020	PA1453
	Flagella	fliA	orf04018	PA1455
	Flagella	fliC	orf04305	PA1092
	Flagella	fliD	orf04303	PA1094
	Flagella	fliE	orf04297	PA1100
	Flagella	fliF	orf04296	PA1101
	Flagella	fliG	orf04295	PA1102
	Flagella	fliH	orf04294	PA1103
	Flagella	fliI	orf04293	PA1104
	Flagella	fliJ	orf04292	PA1105
	Flagella	fliK	orf04032	PA1441
	Flagella	fliL	orf04031	PA1442
	Flagella	fliM	orf04030	PA1443
	Flagella	fliN	orf04029	PA1444
	Flagella	fliO	orf04028	PA1445
	Flagella	fliP	orf04027	PA1446
	Flagella	fliQ	orf04026	PA1447
	Flagella	fliR	orf04025	PA1448
	Flagella	fliS	orf04302	PA1095
	Flagella	fliT	orf04301	PA1096
	Flagella	motA	orf05504	PA4954
	Flagella	motB	orf05503	PA4953
	Flagella	motC	orf04013	PA1460
	Flagella	motD	orf04012	PA1461
	Flagella	motY	orf01498	PA3526
	LPS O-antigen (P. aeruginosa)	--	orf01870 orf01872	PA3141 PA3142 PA3143 PA3144 PA3145 PA3146 PA3147 PA3148 PA3149 PA3150 PA3151 PA3152 PA3153 PA3154 PA3155 PA3156 PA3157 PA3158 PA3159 PA3160
	Type IV pili biosynthesis	fimT	-	PA4549
	Type IV pili biosynthesis	fimU	orf05063	PA4550
	Type IV pili biosynthesis	fimV	orf01898	PA3115
	Type IV pili biosynthesis	pilA	orf05038	PA4525
	Type IV pili biosynthesis	pilB	orf05039	PA4526
	Type IV pili biosynthesis	pilC	orf05040	PA4527
	Type IV pili biosynthesis	pilD	orf05041	PA4528
	Type IV pili biosynthesis	pilE	orf05069	PA4556
	Type IV pili biosynthesis	pilF	orf01198	PA3805
	Type IV pili biosynthesis	pilM	orf05604	PA5044
	Type IV pili biosynthesis	pilN	orf05603	PA5043
	Type IV pili biosynthesis	pilO	orf05602	PA5042
	Type IV pili biosynthesis	pilP	orf05601	PA5041
	Type IV pili biosynthesis	pilQ	orf05600	PA5040
	Type IV pili biosynthesis	pilR	orf05061	PA4547
	Type IV pili biosynthesis	pilS	orf05060	PA4546
	Type IV pili biosynthesis	pilT	orf00422	PA0395
	Type IV pili biosynthesis	pilU	orf00423	PA0396
	Type IV pili biosynthesis	pilV	orf05064	PA4551
	Type IV pili biosynthesis	pilW	orf05065	PA4552
	Type IV pili biosynthesis	pilX	orf05066	PA4553
	Type IV pili biosynthesis	pilY1	orf05067	PA4554
	Type IV pili biosynthesis	pilY2	orf05068	PA4555
	Type IV pili biosynthesis	pilZ	orf02061	PA2960
	Type IV pili twitching motility related proteins	chpA	orf00440	PA0413
	Type IV pili twitching motility related proteins	chpB	orf00441	PA0414
	Type IV pili twitching motility related proteins	chpC	orf00442	PA0415
	Type IV pili twitching motility related proteins	chpD	orf00443	PA0416
	Type IV pili twitching motility related proteins	chpE	orf00444	PA0417
	Type IV pili twitching motility related proteins	pilG	orf00435	PA0408
	Type IV pili twitching motility related proteins	pilH	orf00436	PA0409
	Type IV pili twitching motility related proteins	pilI	orf00437	PA0410
	Type IV pili twitching motility related proteins	pilJ	orf00438	PA0411
	Type IV pili twitching motility related proteins	pilK	orf00439	PA0412
	Antimicrobial activity (17 Items)
	Phenazines biosynthesis	phzA1	orf00768	PA4210
	Phenazines biosynthesis	phzA2	orf03446	PA1899
	Phenazines biosynthesis	phzB1	orf00767	PA4211
	Phenazines biosynthesis	phzB2	orf03445	PA1900
	Phenazines biosynthesis	phzC1	orf00766 orf03443	PA4212
	Phenazines biosynthesis	phzC2	-	PA1901
	Phenazines biosynthesis	phzD1	orf00765 orf03444	PA4213
	Phenazines biosynthesis	phzD2	-	PA1902
	Phenazines biosynthesis	phzE1	orf00764 orf03442	PA4214
	Phenazines biosynthesis	phzE2	-	PA1903
	Phenazines biosynthesis	phzF1	orf00763 orf03441	PA4215
	Phenazines biosynthesis	phzF2	-	PA1904
	Phenazines biosynthesis	phzG1	-	PA4216
	Phenazines biosynthesis	phzG2	orf03440	PA1905
	Phenazines biosynthesis	phzH	orf00055	PA0051
	Phenazines biosynthesis	phzM	orf00769	PA4209
	Phenazines biosynthesis	phzS	orf00760	PA4217
	Antiphagocytosis (25 Items)
	Alginate biosynthesis	alg44	orf01482	PA3542
	Alginate biosynthesis	alg8	orf01483	PA3541
	Alginate biosynthesis	algA	orf01472	PA3551
	Alginate biosynthesis	algC	orf05896	PA5322
	Alginate biosynthesis	algD	orf01484	PA3540
	Alginate biosynthesis	algE	orf01480	PA3544
	Alginate biosynthesis	algF	orf01473	PA3550
	Alginate biosynthesis	algG	orf01479	PA3545
	Alginate biosynthesis	algI	orf01475	PA3548
	Alginate biosynthesis	algJ	orf01474	PA3549
	Alginate biosynthesis	algK	orf01481	PA3543
	Alginate biosynthesis	algL	orf01476	PA3547
	Alginate biosynthesis	algX	orf01477	PA3546
	Alginate regulation	algP/algR3	orf05824	PA5253
	Alginate regulation	algQ	orf05827	PA5255
	Alginate regulation	algR	orf05833	PA5261
	Alginate regulation	algU	orf04653	PA0762
	Alginate regulation	algW	orf04955	PA4446
	Alginate regulation	algZ	orf05834	PA5262
	Alginate regulation	mucA	orf04652	PA0763
	Alginate regulation	mucB	orf04651	PA0764
	Alginate regulation	mucC	orf04650	PA0765
	Alginate regulation	mucD	orf04649	PA0766
	Alginate regulation	mucE	orf00958	PA4033
	Alginate regulation	mucP	orf01366	PA3649
	Biosurfactant (3 Items)
	Rhamnolipid biosynthesis	rhlA	orf01528	PA3479
	Rhamnolipid biosynthesis	rhlB	orf01529	PA3478
	Rhamnolipid biosynthesis	rhlC	orf04261	PA1130
	Enzyme (4 Items)
	Hemolytic phospholipase C	plcH	orf04564	PA0844
	Non-hemolytic phospholipase C	plcN	orf01697 orf01699	PA3319
	Phospholipase C	plcB	orf00025	PA0026
	Phospholipase D	pldA	orf01519	PA3487
	Iron uptake (45 Items)
	Achromobactin biosynthesis and transport	acsA	-	-
	Achromobactin biosynthesis and transport	acsB	-	-
	Achromobactin biosynthesis and transport	acsC	-	-
	Achromobactin biosynthesis and transport	acsD	-	-
	Achromobactin biosynthesis and transport	cbrA	-	-
	Achromobactin biosynthesis and transport	cbrB	-	-
	Achromobactin biosynthesis and transport	cbrC	-	-
	Achromobactin biosynthesis and transport	cbrD	-	-
	Pyochelin receptor	fptA	orf00756	PA4221
	Pyochelin	pchA	orf00746	PA4231
	Pyochelin	pchB	orf00747	PA4230
	Pyochelin	pchC	orf00748	PA4229
	Pyochelin	pchD	orf00749	PA4228
	Pyochelin	pchE	orf00751	PA4226
	Pyochelin	pchF	orf00752	PA4225
	Pyochelin	pchG	orf00753	PA4224
	Pyochelin	pchH	orf00754	PA4223
	Pyochelin	pchI	orf00755	PA4222
	Pyochelin	pchR	orf00750	PA4227
	Pyoverdine receptors	fpvA	orf02879	PA2398
	Pyoverdine	pvdA	orf02892	PA2386
	Pyoverdine	pvdD	orf02878	PA2399
	Pyoverdine	pvdE	orf02880	PA2397
	Pyoverdine	pvdF	orf02881	PA2396
	Pyoverdine	pvdG	orf02848	PA2425
	Pyoverdine	pvdH	orf02864	PA2413
	Pyoverdine	pvdI	orf02876	PA2402
	Pyoverdine	pvdJ	orf02877	PA2400
	Pyoverdine	pvdL	orf02849	PA2424
	Pyoverdine	pvdM	orf02884	PA2393
	Pyoverdine	pvdN	orf02883	PA2394
	Pyoverdine	pvdO	orf02882	PA2395
	Pyoverdine	pvdP	orf02885	PA2392
	Pyoverdine	pvdQ	orf02893	PA2385
	Pyoverdine	pvdS	orf02847	PA2426
	Pyoverdine	pvdY	orf02846	PA2427
	Yersiniabactin	fyuA	-	-
	Yersiniabactin	irp1	-	-
	Yersiniabactin	irp2	-	-
	Yersiniabactin	irp3	-	-
	Yersiniabactin	irp4	-	-
	Yersiniabactin	irp5	-	-
	Yersiniabactin	ybtA	-	-
	Yersiniabactin	ybtP	-	-
	Yersiniabactin	ybtQ	-	-
	Protease (4 Items)
	Alkaline protease	aprA	orf04136	PA1249
	Elastase	lasA	orf03476	PA1871
	Elastase	lasB	orf01290	PA3724
	Protease IV	prpL	orf00805	PA4175
	Quorum sensing (7 Items)
	Acylhomoserine lactone synthase	hdtS	orf00005	PA0005
	N-(3-oxo-dodecanoyl)-L-homoserine lactone QS system	lasI	orf04043	PA1432
	N-(3-oxo-dodecanoyl)-L-homoserine lactone QS system	lasR	orf04045	PA1430
	N-(3-oxo-hexanoyl)-Lhomoserine lactone QS system	ahlI	-	-
	N-(3-oxo-hexanoyl)-Lhomoserine lactone QS system	ahlR	-	-
	N-(butanoyl)-L-homoserine lactone QS system	rhlI	orf01531	PA3476
	N-(butanoyl)-L-homoserine lactone QS system	rhlR	orf01530	PA3477
	Regulation (2 Items)
	GacS/GacA two-component system	gacA	orf02680	PA2586
	GacS/GacA two-component system	gacS	orf04475	PA0928
	Secretion system (180 Items)
	Harpins, pilus-associated proteins and other candidate TTSS helpers	hopP1	-	-
	Harpins, pilus-associated proteins and other candidate TTSS helpers	hrpA1	-	-
	Harpins, pilus-associated proteins and other candidate TTSS helpers	hrpA2	-	-
	Harpins, pilus-associated proteins and other candidate TTSS helpers	hrpK1	-	-
	Harpins, pilus-associated proteins and other candidate TTSS helpers	hrpW1	-	-
	Harpins, pilus-associated proteins and other candidate TTSS helpers	hrpZ1	-	-
	Hcp secretion island-1 encoded type VI secretion system (H-T6SS)	--	orf00074	PA0071
	Hcp secretion island-1 encoded type VI secretion system (H-T6SS)	--	orf00075	PA0072
	Hcp secretion island-1 encoded type VI secretion system (H-T6SS)	--	orf00076	PA0073
	Hcp secretion island-1 encoded type VI secretion system (H-T6SS)	--	orf00080	PA0076
	Hcp secretion island-1 encoded type VI secretion system (H-T6SS)	--	orf00081	PA0078
	Hcp secretion island-1 encoded type VI secretion system (H-T6SS)	--	orf00082	PA0079
	Hcp secretion island-1 encoded type VI secretion system (H-T6SS)	--	orf00083	PA0080
	Hcp secretion island-1 encoded type VI secretion system (H-T6SS)	--	orf00086	PA0082
	Hcp secretion island-1 encoded type VI secretion system (H-T6SS)	--	orf00087	PA0083
	Hcp secretion island-1 encoded type VI secretion system (H-T6SS)	--	orf00088	PA0084
	Hcp secretion island-1 encoded type VI secretion system (H-T6SS)	--	orf00090	PA0086
	Hcp secretion island-1 encoded type VI secretion system (H-T6SS)	--	orf00091	PA0087
	Hcp secretion island-1 encoded type VI secretion system (H-T6SS)	--	orf00092	PA0088
	Hcp secretion island-1 encoded type VI secretion system (H-T6SS)	--	orf00093	PA0089
	Hcp secretion island-1 encoded type VI secretion system (H-T6SS)	clpV1	orf00094	PA0090
	Hcp secretion island-1 encoded type VI secretion system (H-T6SS)	fha1	orf00085	PA0081
	Hcp secretion island-1 encoded type VI secretion system (H-T6SS)	hcp1	orf00089	PA0085
	Hcp secretion island-1 encoded type VI secretion system (H-T6SS)	icmF1	orf00079	PA0077
	Hcp secretion island-1 encoded type VI secretion system (H-T6SS)	ppkA	orf00077	PA0074
	Hcp secretion island-1 encoded type VI secretion system (H-T6SS)	pppA	orf00078	PA0075
	Hcp secretion island-1 encoded type VI secretion system (H-T6SS)	vgrG1	orf00095 orf00100 orf02534 orf04086	PA0091
	P. aeruginosa TTSS translocated effectors	exoS	orf01162	PA3841
	P. aeruginosa TTSS translocated effectors	exoT	orf00047	PA0044
	P. aeruginosa TTSS translocated effectors	exoU	-	-
	P. aeruginosa TTSS translocated effectors	exoY	orf03129	PA2191
	P. aeruginosa TTSS	exsA	orf03649	PA1713
	P. aeruginosa TTSS	exsB	orf03650	PA1712
	P. aeruginosa TTSS	exsC	orf03652	PA1710
	P. aeruginosa TTSS	exsD	orf03647	PA1714
	P. aeruginosa TTSS	exsE	orf03651	PA1711
	P. aeruginosa TTSS	pcr1	orf03663	PA1699
	P. aeruginosa TTSS	pcr2	orf03662	PA1700
	P. aeruginosa TTSS	pcr3	orf03661	PA1701
	P. aeruginosa TTSS	pcr4	orf03660	PA1702
	P. aeruginosa TTSS	pcrD	orf03659	PA1703
	P. aeruginosa TTSS	pcrG	orf03657	PA1705
	P. aeruginosa TTSS	pcrH	orf03655	PA1707
	P. aeruginosa TTSS	pcrR	orf03658	PA1704
	P. aeruginosa TTSS	pcrV	orf03656	PA1706
	P. aeruginosa TTSS	popB	orf03654	PA1708
	P. aeruginosa TTSS	popD	orf03653	PA1709
	P. aeruginosa TTSS	popN	orf03664	PA1698
	P. aeruginosa TTSS	pscB	orf03645	PA1715
	P. aeruginosa TTSS	pscC	orf03646	PA1716
	P. aeruginosa TTSS	pscD	orf03644	PA1717
	P. aeruginosa TTSS	pscE	-	PA1718
	P. aeruginosa TTSS	pscF	orf03642	PA1719
	P. aeruginosa TTSS	pscG	orf03643	PA1720
	P. aeruginosa TTSS	pscH	orf03641	PA1721
	P. aeruginosa TTSS	pscI	orf03640	PA1722
	P. aeruginosa TTSS	pscJ	orf03639	PA1723
	P. aeruginosa TTSS	pscK	orf03638	PA1724
	P. aeruginosa TTSS	pscL	orf03637	PA1725
	P. aeruginosa TTSS	pscN	orf03665	PA1697
	P. aeruginosa TTSS	pscO	orf03666	PA1696
	P. aeruginosa TTSS	pscP	orf03667	PA1695
	P. aeruginosa TTSS	pscQ	orf03668	PA1694
	P. aeruginosa TTSS	pscR	orf03669	PA1693
	P. aeruginosa TTSS	pscS	orf03670	PA1692
	P. aeruginosa TTSS	pscT	orf03671	PA1691
	P. aeruginosa TTSS	pscU	orf03672	PA1690
	P. syringae TTSS effectors	avrB2	-	-
	P. syringae TTSS effectors	avrB3	-	-
	P. syringae TTSS effectors	avrB4-1	-	-
	P. syringae TTSS effectors	avrB4-2	-	-
	P. syringae TTSS effectors	avrD1	-	-
	P. syringae TTSS effectors	avrE1	-	-
	P. syringae TTSS effectors	avrPto1	-	-
	P. syringae TTSS effectors	avrRpm1	-	-
	P. syringae TTSS effectors	avrRps4	-	-
	P. syringae TTSS effectors	hopA1	-	-
	P. syringae TTSS effectors	hopAA1'	-	-
	P. syringae TTSS effectors	hopAA1-1	-	-
	P. syringae TTSS effectors	hopAA1-2	-	-
	P. syringae TTSS effectors	hopAA1	-	-
	P. syringae TTSS effectors	hopAB1	-	-
	P. syringae TTSS effectors	hopAB2	-	-
	P. syringae TTSS effectors	hopAB3'	-	-
	P. syringae TTSS effectors	hopAC1	-	-
	P. syringae TTSS effectors	hopAC	-	-
	P. syringae TTSS effectors	hopAD1	-	-
	P. syringae TTSS effectors	hopAE1	-	-
	P. syringae TTSS effectors	hopAF1	-	-
	P. syringae TTSS effectors	hopAG1	-	-
	P. syringae TTSS effectors	hopAG	-	-
	P. syringae TTSS effectors	hopAH1	-	-
	P. syringae TTSS effectors	hopAH2-1	-	-
	P. syringae TTSS effectors	hopAH2-2	-	-
	P. syringae TTSS effectors	hopAH2	-	-
	P. syringae TTSS effectors	hopAI1'	-	-
	P. syringae TTSS effectors	hopAI1	-	-
	P. syringae TTSS effectors	hopAJ1	-	-
	P. syringae TTSS effectors	hopAJ2	-	-
	P. syringae TTSS effectors	hopAK1	-	-
	P. syringae TTSS effectors	hopAM1-1	-	-
	P. syringae TTSS effectors	hopAM1-2	-	-
	P. syringae TTSS effectors	hopAN1	-	-
	P. syringae TTSS effectors	hopAO1	-	-
	P. syringae TTSS effectors	hopAP1	-	-
	P. syringae TTSS effectors	hopAQ1	-	-
	P. syringae TTSS effectors	hopAS1'	-	-
	P. syringae TTSS effectors	hopAS1	-	-
	P. syringae TTSS effectors	hopAT1'	-	-
	P. syringae TTSS effectors	hopAT1	-	-
	P. syringae TTSS effectors	hopAU1	-	-
	P. syringae TTSS effectors	hopAV1	-	-
	P. syringae TTSS effectors	hopAW1	-	-
	P. syringae TTSS effectors	hopB1	-	-
	P. syringae TTSS effectors	hopC1	-	-
	P. syringae TTSS effectors	hopD1	-	-
	P. syringae TTSS effectors	hopD	-	-
	P. syringae TTSS effectors	hopE1	-	-
	P. syringae TTSS effectors	hopF2	-	-
	P. syringae TTSS effectors	hopF3	-	-
	P. syringae TTSS effectors	hopG1	-	-
	P. syringae TTSS effectors	hopH1	-	-
	P. syringae TTSS effectors	hopI1	-	-
	P. syringae TTSS effectors	hopJ1	-	-
	P. syringae TTSS effectors	hopK1	-	-
	P. syringae TTSS effectors	hopL1	-	-
	P. syringae TTSS effectors	hopM1'	-	-
	P. syringae TTSS effectors	hopM1	-	-
	P. syringae TTSS effectors	hopN1	-	-
	P. syringae TTSS effectors	hopO1-1	-	-
	P. syringae TTSS effectors	hopO1-3'	-	-
	P. syringae TTSS effectors	hopP1-2	-	-
	P. syringae TTSS effectors	hopQ1-1	-	-
	P. syringae TTSS effectors	hopQ1-2	-	-
	P. syringae TTSS effectors	hopQ1	-	-
	P. syringae TTSS effectors	hopR1	-	-
	P. syringae TTSS effectors	hopS1'	-	-
	P. syringae TTSS effectors	hopS2	-	-
	P. syringae TTSS effectors	hopT1-1	-	-
	P. syringae TTSS effectors	hopT1-2	-	-
	P. syringae TTSS effectors	hopT2	-	-
	P. syringae TTSS effectors	hopU1	-	-
	P. syringae TTSS effectors	hopV1	-	-
	P. syringae TTSS effectors	hopW1-1	-	-
	P. syringae TTSS effectors	hopW1-2	-	-
	P. syringae TTSS effectors	hopX1	-	-
	P. syringae TTSS effectors	hopY1	-	-
	P. syringae TTSS effectors	hopZ3	-	-
	P. syringae TTSS	hrcC	-	-
	P. syringae TTSS	hrcJ	-	-
	P. syringae TTSS	hrcN	-	-
	P. syringae TTSS	hrcQa	-	-
	P. syringae TTSS	hrcQb	-	-
	P. syringae TTSS	hrcR	-	-
	P. syringae TTSS	hrcS	-	-
	P. syringae TTSS	hrcT	-	-
	P. syringae TTSS	hrcU	-	-
	P. syringae TTSS	hrcV	-	-
	P. syringae TTSS	hrpB	-	-
	P. syringae TTSS	hrpD	-	-
	P. syringae TTSS	hrpE	-	-
	P. syringae TTSS	hrpF	-	-
	P. syringae TTSS	hrpG	-	-
	P. syringae TTSS	hrpJ	-	-
	P. syringae TTSS	hrpL	-	-
	P. syringae TTSS	hrpO	-	-
	P. syringae TTSS	hrpP	-	-
	P. syringae TTSS	hrpQ	-	-
	P. syringae TTSS	hrpR	-	-
	P. syringae TTSS	hrpS	-	-
	P. syringae TTSS	hrpT	-	-
	P. syringae TTSS	hrpV	-	-
	P. syringae TTSS	shcA	-	-
	P. syringae TTSS	shcE	-	-
	P. syringae TTSS	shcF	-	-
	P. syringae TTSS	shcM	-	-
	P. syringae TTSS	shcN	-	-
	P. syringae TTSS	shcS1	-	-
	P. syringae TTSS	shcS2	-	-
	P. syringae TTSS	shcV	-	-
	Toxin (58 Items)
	Exolysin	exlA	-	-
	Exolysin	exlB	-	-
	Exotoxin A (ETA)	toxA	orf04242	PA1148
	Hydrogen cyanide production	hcnA	orf03126	PA2193
	Hydrogen cyanide production	hcnB	orf03125	PA2194
	Hydrogen cyanide production	hcnC	orf03124	PA2195
	Phytotoxin coronatine	--	-	-
	Phytotoxin coronatine	cfa1	-
	Phytotoxin coronatine	cfa2	-	-
	Phytotoxin coronatine	cfa3	-	-
	Phytotoxin coronatine	cfa4	-	-
	Phytotoxin coronatine	cfa5	-	-
	Phytotoxin coronatine	cfa6	-	-
	Phytotoxin coronatine	cfa7	-	-
	Phytotoxin coronatine	cfa8	-	-
	Phytotoxin coronatine	cfa9	-	-
	Phytotoxin coronatine	cfl	-	-
	Phytotoxin coronatine	cmaA	-	-
	Phytotoxin coronatine	cmaB	-	-
	Phytotoxin coronatine	cmaC	-	-
	Phytotoxin coronatine	cmaD	-	-
	Phytotoxin coronatine	cmaE	-	-
	Phytotoxin coronatine	cmaT	-	-
	Phytotoxin coronatine	cmaU	-	-
	Phytotoxin coronatine	corP	-	-
	Phytotoxin coronatine	corR	-	-
	Phytotoxin phaseolotoxin	--	-	-
	Phytotoxin phaseolotoxin	--	-	-
	Phytotoxin phaseolotoxin	--	-	-
	Phytotoxin phaseolotoxin	--	-	-
	Phytotoxin phaseolotoxin	--	-	-
	Phytotoxin phaseolotoxin	--	-	-
	Phytotoxin phaseolotoxin	--	-	-
	Phytotoxin phaseolotoxin	--	-	-
	Phytotoxin phaseolotoxin	--	-	-
	Phytotoxin phaseolotoxin	--	-	-
	Phytotoxin phaseolotoxin	--	-	-
	Phytotoxin phaseolotoxin	--	-	-
	Phytotoxin phaseolotoxin	--	-	-
	Phytotoxin phaseolotoxin	--	-	-
	Phytotoxin phaseolotoxin	--	-	-
	Phytotoxin phaseolotoxin	--	-	-
	Phytotoxin phaseolotoxin	--	-	-
	Phytotoxin phaseolotoxin	argD	-	-
	Phytotoxin phaseolotoxin	argK	-	-
	Phytotoxin phaseolotoxin	cysC1	-	-
	Phytotoxin phaseolotoxin	dcd2	-	-
	Phytotoxin syringomycin	syrB1	-	-
	Phytotoxin syringomycin	syrB2	-	-
	Phytotoxin syringomycin	syrC	-	-
	Phytotoxin syringomycin	syrD	-	-
	Phytotoxin syringomycin	syrE	-	-
	Phytotoxin syringomycin	syrF	-	-
	Phytotoxin syringomycin	syrP	-	-
	Phytotoxin syringopeptin	sypA	-	-
	Phytotoxin syringopeptin	sypB	-	-
	Phytotoxin syringopeptin	sypC	-	-
	TccC-type insecticidal toxins	--	-	-
