# Supplementary material for: Comparative genomics and DNA methylation analysis of Pseudomonas aeruginosa clinical isolate PA3 by single-molecule real-time sequencing reveals new targets for antimicrobials
Source: Front Cell Infect Microbiol. 2023 Aug 18;13:1180194. doi: 10.3389/fcimb.2023.1180194 (PMC10471985; doi:10.3389/fcimb.2023.1180194)
Supplement: Supplementary Table 2 — Two-component systems of P. aeruginosa PA3. [file Table_2.xlsx]

## Sheet: Sheet1
	Two-component systems of P. aeruginosa PA3 (145 proteins)
	Gene	Class	Type	Tm	P2RP description
	Candidate1027_902878_905064_-	HK	Classic	1	Histidine kinase, Classic contains 1 PAS_2,1 GAF,1 PHY,1 HisKA,1 HATPase_c
	Candidate1035_909583_913836_+	HK	Unorthodox	1	Histidine kinase, Unorthodox contains 1 CHASE,2 PAS,1 PAS_3,1 HisKA,1 HATPase_c,2 Response_reg,1 Hpt
	Candidate1048_922389_923693_-	HK	Classic	2	Histidine kinase, Classic contains 1 HAMP,1 HisKA,1 HATPase_c
	Candidate1049_923690_924964_-	RR	OmpR	0	Response regulator, OmpR family contains 1 Response_reg,1 Trans_reg_C
	Candidate1074_949929_950573_+	RR	NarL	0	Response regulator, NarL family contains 1 Response_reg,1 HTH_LUXR
	Candidate1118_990079_992379_-	HK	Classic	5	Histidine kinase, Classic contains 1 CHASE2,1 PAS_4,1 HisKA,1 HATPase_c
	Candidate1125_995065_995781_+	RR	OmpR	0	Response regulator, OmpR family contains 1 Response_reg,1 Trans_reg_C
	Candidate1187_1051893_1054280_+	HK	Hybrid	7	Histidine kinase, Hybrid contains 1 HisKA,1 HATPase_c,1 Response_reg
	Candidate1217_1078527_1079156_-	RR	NarL	0	Response regulator, NarL family contains 1 Response_reg,1 HTH_LUXR
	Candidate1218_1079438_1080616_+	RR	VieA	0	Response regulator, VieA family contains 1 Response_reg,1 EAL
	Candidate1219_1079734_1084356_+	HK	Unorthodox	2	Histidine kinase, Unorthodox contains 1 PBPb,1 SBP_bac_3,1 PAS,1 HisKA,1 HATPase_c,1 Response_reg,1 Hpt
	Candidate1303_1160295_1160954_-	RR	NarL	0	Response regulator, NarL family contains 1 Response_reg,1 HTH_LUXR
	Candidate1304_1160951_1162819_-	HK	Classic	1	Histidine kinase, Classic contains 1 HAMP,1 HisKA_3,1 HATPase_c
	Candidate1503_1348706_1349347_-	RR	NarL	0	Response regulator, NarL family contains 1 Response_reg,1 HTH_LUXR
	Candidate1515_1361427_1363736_+	HK	CheA	0	Histidine kinase, CheA contains 1 Hpt,1 HATPase_c,1 CheW,1 Response_reg
	Candidate1516_1363733_1364740_+	RR	CheB	0	Response regulator, CheB family contains 1 Response_reg,1 CheB_methylest
	Candidate1517_1364848_1365891_+	RR	PleD	0	Response regulator, PleD family contains 1 Response_reg,1 GGDEF
	Candidate1631_1470611_1471264_+	RR	NarL	0	Response regulator, NarL family contains 1 Response_reg,1 HTH_LUXR
	Candidate1793_1621036_1623792_-	HK	Hybrid	7	Histidine kinase, Hybrid contains 1 HisKA,1 HATPase_c,1 Response_reg
	Candidate1921_1731293_1732324_+	RR	CheV	0	Response regulator, CheV family contains 1 CheW,1 Response_reg
	Candidate1923_1733847_1735430_+	RR	RsbU	0	Response regulator, RsbU family contains 1 Response_reg,1 SpoIIE
	Candidate1925_1735627_1735977_+	PP	HPt	0	Phosphotransfer protein contains 1 Hpt
	Candidate2027_1829778_1834037_-	HK	Hybrid	12	Histidine kinase, Hybrid contains 1 PAS,1 HisKA,1 HATPase_c,1 Response_reg
	Candidate2102_1896106_1897464_-	HK	Classic	2	Histidine kinase, Classic contains 1 HAMP,1 HisKA,1 HATPase_c
	Candidate2104_1898127_1898804_-	RR	OmpR	0	Response regulator, OmpR family contains 1 Response_reg,1 Trans_reg_C
	Candidate2119_1909041_1909769_+	RR	OmpR	0	Response regulator, OmpR family contains 1 Response_reg,1 Trans_reg_C
	Candidate2120_1909766_1911214_+	HK	Classic	2	Histidine kinase, Classic contains 1 HAMP,1 HisKA,1 HATPase_c
	Candidate224_197221_198270_-	RR	CheB	0	Response regulator, CheB family contains 1 Response_reg,1 CheB_methylest
	Candidate2252_2031148_2032632_-	HK	Classic	2	Histidine kinase, Classic contains 1 HisKA,1 HATPase_c
	Candidate2253_2032440_2033126_-	RR	OmpR	0	Response regulator, OmpR family contains 1 Response_reg,1 Trans_reg_C
	Candidate2292_2074761_2075384_+	RR	NarL	0	Response regulator, NarL family contains 1 Response_reg,1 GerE
	Candidate2293_2075398_2077623_+	HK	Unorthodox	2	Histidine kinase, Unorthodox contains 1 PAS_4,1 HisKA,1 HATPase_c,1 Response_reg,1 Hpt
	Candidate229_202357_204276_-	HK	CheA	0	Histidine kinase, CheA contains 1 Hpt,1 H-kinase_dim,1 HATPase_c,1 CheW
	Candidate230_204304_204669_-	RR	CheY	0	Response regulator, CheY family contains 1 Response_reg
	Candidate2380_2153071_2154237_+	RR	unclassified	0	Response regulator, unclassified contains 1 Response_reg
	Candidate2471_2229533_2230171_+	RR	NarL	0	Response regulator, NarL family contains 1 Response_reg,1 HTH_LUXR
	Candidate2492_2248375_2249676_+	HK	Classic	0	Probable incomplete histidine kinase contains 2 CBS,1 HATPase_c
	Candidate2493_2249678_2250589_+	RR	FrzZ	0	Response regulator, FrzZ family contains 2 Response_reg
	Candidate2565_2304472_2306832_-	HK	Hybrid	1	Histidine kinase, Hybrid contains 1 HisKA,1 HATPase_c,1 Response_reg
	Candidate2591_2324233_2324937_+	RR	OmpR	0	Response regulator, OmpR family contains 1 Response_reg,1 Trans_reg_C
	Candidate2592_2324855_2326345_+	HK	Classic	2	Histidine kinase, Classic contains 1 HAMP,1 HisKA,1 HATPase_c
	Candidate2713_2413890_2415221_-	HK	Classic	1	Histidine kinase, Classic contains 1 HAMP,1 HisKA,1 HATPase_c
	Candidate2714_2415218_2415904_-	RR	OmpR	0	Response regulator, OmpR family contains 1 Response_reg,1 Trans_reg_C
	Candidate2728_2422346_2422792_+	RR	CheY	0	Response regulator, CheY family contains 1 Response_reg
	Candidate2987_2593618_2594958_-	HK	Classic	1	Histidine kinase, Classic contains 1 HAMP,1 HisKA,1 HATPase_c
	Candidate2988_2594958_2595674_-	RR	OmpR	0	Response regulator, OmpR family contains 1 Response_reg,1 Trans_reg_C
	Candidate3024_2625748_2626419_+	RR	OmpR	0	Response regulator, OmpR family contains 1 Response_reg,1 Trans_reg_C
	Candidate3025_2626416_2627753_+	HK	Classic	2	Histidine kinase, Classic contains 1 HAMP,1 HisKA,1 HATPase_c
	Candidate3170_2745250_2745894_+	RR	NarL	0	Response regulator, NarL family contains 1 Response_reg,1 GerE
	Candidate3176_2749116_2752094_+	HK	Hybrid	2	Histidine kinase, Hybrid contains 1 PBPb,1 SBP_bac_3,1 HisKA,1 HATPase_c,1 Response_reg
	Candidate3194_2762685_2764028_-	RR	RpfG	0	Response regulator, RpfG family contains 1 Response_reg,1 HD
	Candidate3196_2764758_2765534_+	HK	Classic	0	Probable incomplete histidine kinase contains 1 HATPase_c
	Candidate3254_2823252_2824670_-	HK	Classic	3	Histidine kinase, Classic contains 1 HAMP,1 HisKA,1 HATPase_c
	Candidate3255_2824667_2825341_-	RR	OmpR	0	Response regulator, OmpR family contains 1 Response_reg,1 Trans_reg_C
	Candidate3309_2869414_2870736_-	HK	Classic	1	Histidine kinase, Classic contains 1 HAMP,1 HisKA,1 HATPase_c
	Candidate3310_2870733_2871413_-	RR	OmpR	0	Response regulator, OmpR family contains 1 Response_reg,1 Trans_reg_C
	Candidate3452_3043768_3044409_-	RR	NarL	0	Response regulator, NarL family contains 1 Response_reg,1 HTH_LUXR
	Candidate353_307009_308208_+	RR	RpfG	0	Response regulator, RpfG family contains 1 Response_reg,1 HDOD
	Candidate3746_3313519_3315471_-	HK	Hybrid	0	Histidine kinase, Hybrid contains 1 PAS_4,1 PAS,1 HisKA,1 HATPase_c,1 Response_reg
	Candidate3795_3360118_3360504_-	RR	CheY	0	Response regulator, CheY family contains 1 REC
	Candidate3966_3529550_3531256_-	HK	Hybrid	0	Histidine kinase, Hybrid contains 1 HisKA,1 HATPase_c,1 Response_reg
	Candidate3977_3542810_3543481_-	RR	NarL	0	Response regulator, NarL family contains 1 Response_reg,1 HTH_LUXR
	Candidate3978_3543494_3544144_-	HK	Classic	0	Histidine kinase, Classic contains 1 HisKA_3,1 HATPase_c
	Candidate3980_3544809_3545474_+	RR	NarL	0	Response regulator, NarL family contains 1 Response_reg,1 GerE
	Candidate3982_3546349_3548994_-	HK	Hybrid	0	Histidine kinase, Hybrid contains 2 PAS_4,1 HisKA,1 HATPase_c,1 Response_reg
	Candidate4201_3757108_3757815_+	RR	OmpR	0	Response regulator, OmpR family contains 1 Response_reg,1 Trans_reg_C
	Candidate4202_3757816_3759102_+	HK	Classic	2	Histidine kinase, Classic contains 1 HAMP,1 HisKA,1 HATPase_c
	Candidate4210_3763412_3764794_-	PP	HPt	0	Phosphotransfer protein contains 1 Hpt
	Candidate4224_3775909_3776487_+	RR	AmiR_NasR	0	Response regulator, AmiR_NasR family contains 1 Response_reg,1 ANTAR
	Candidate42_35894_36259_-	PP	HPt	0	Phosphotransfer protein contains 1 Hpt
	Candidate43_36267_36890_-	RR	NarL	0	Response regulator, NarL family contains 1 Response_reg,1 GerE
	Candidate4405_3934233_3934925_-	RR	OmpR	0	Response regulator, OmpR family contains 1 Response_reg,1 Trans_reg_C
	Candidate4406_3935026_3937683_-	HK	Classic	4	Histidine kinase, Classic contains 1 HisKA,1 HATPase_c
	Candidate4435_3962653_3964608_+	HK	Hybrid	2	Histidine kinase, Hybrid contains 1 HAMP,1 HisKA,1 HATPase_c,1 Response_reg
	Candidate4608_4109797_4112253_+	HK	Classic	2	Histidine kinase, Classic contains 1 HisKA,1 HATPase_c
	Candidate4609_4112250_4113575_+	RR	NtrC	0	Response regulator, NtrC family contains 1 Response_reg,1 AAA_5,1 HTH_8
	Candidate4740_4219558_4220664_-	RR	CheB	0	Response regulator, CheB family contains 1 Response_reg,1 CheB_methylest
	Candidate4741_4220718_4222979_-	HK	CheA	1	Histidine kinase, CheA contains 1 Hpt,1 H-kinase_dim,1 HATPase_c,1 CheW
	Candidate4744_4223988_4224512_-	RR	CheY	0	Response regulator, CheY family contains 1 Response_reg
	Candidate4763_4240701_4242251_-	HK	Classic	1	Histidine kinase, Classic contains 1 HAMP,1 HisKA,1 HATPase_c
	Candidate4764_4242124_4242813_-	RR	OmpR	0	Response regulator, OmpR family contains 1 Response_reg,1 Trans_reg_C
	Candidate4824_4298866_4299498_-	RR	NarL	0	Response regulator, NarL family contains 1 Response_reg,1 HTH_LUXR
	Candidate4825_4299482_4301266_+	HK	Hybrid	6	Histidine kinase, Hybrid contains 1 HisKA,1 HATPase_c,1 Response_reg
	Candidate4882_4358646_4361222_+	HK	Hybrid	0	Histidine kinase, Hybrid contains 2 PAS_4,1 GAF,1 HisKA,1 HATPase_c,1 Response_reg
	Candidate4936_4424173_4425519_-	HK	Classic	2	Histidine kinase, Classic contains 1 HAMP,1 HisKA,1 HATPase_c
	Candidate4937_4425516_4426193_-	RR	OmpR	0	Response regulator, OmpR family contains 1 Response_reg,1 Trans_reg_C
	Candidate4962_4446426_4448945_-	HK	Classic	2	Histidine kinase, Classic contains 1 HAMP,1 HisKA,1 HATPase_c
	Candidate4963_4448126_4448938_-	RR	OmpR	0	Response regulator, OmpR family contains 1 Response_reg,1 Trans_reg_C
	Candidate5053_4513766_4515187_-	RR	NtrC	0	Response regulator, NtrC family contains 1 Response_reg,1 AAA_5,1 HTH_8
	Candidate5054_4515192_4516400_-	HK	Classic	0	Histidine kinase, Classic contains 1 HisKA,1 HATPase_c
	Candidate514_454597_455004_+	RR	CheY	0	Response regulator, CheY family contains 1 Response_reg
	Candidate515_455051_455416_+	RR	CheY	0	Response regulator, CheY family contains 1 Response_reg
	Candidate5195_4632712_4633089_-	PP	HPt	0	Phosphotransfer protein contains 1 Hpt
	Candidate519_459069_466502_+	HK	CheA	0	Histidine kinase, CheA contains 7 Hpt,1 H-kinase_dim,1 HATPase_c,1 CheW,1 Response_reg
	Candidate520_466495_467526_+	RR	CheB	0	Response regulator, CheB family contains 1 REC,1 CheB_methylest
	Candidate5289_4687556_4688896_-	HK	Classic	1	Histidine kinase, Classic contains 1 HAMP,1 HisKA,1 HATPase_c
	Candidate5290_4688893_4689771_-	RR	OmpR	0	Response regulator, OmpR family contains 1 Response_reg,1 Trans_reg_C
	Candidate5291_4689750_4692575_+	HK	Unorthodox	0	Histidine kinase, Unorthodox contains 1 HAMP,1 HisKA,1 HATPase_c,1 Response_reg,1 Hpt
	Candidate5533_4889037_4890419_-	HK	Classic	2	Histidine kinase, Classic contains 1 2CSK_N,1 HAMP,1 HisKA,1 HATPase_c
	Candidate5712_5043421_5046189_-	HK	Classic	0	Histidine kinase, Classic contains 1 PAS_3,1 PAS_4,1 HisKA,1 HATPase_c
	Candidate5715_5047357_5048199_+	RR	NarL	0	Response regulator, NarL family contains 1 Response_reg,1 HTH_LUXR
	Candidate5721_5054025_5055209_-	RR	CheY	0	Response regulator, CheY family contains 1 Response_reg
	Candidate575_526749_527438_+	RR	OmpR	0	Response regulator, OmpR family contains 1 Response_reg,1 Trans_reg_C
	Candidate576_527438_528862_+	HK	Classic	2	Histidine kinase, Classic contains 1 HAMP,1 HisKA,1 HATPase_c
	Candidate5807_5139631_5140944_-	HK	Classic	2	Histidine kinase, Classic contains 1 HAMP,1 HisKA,1 HATPase_c
	Candidate5808_5140901_5141629_-	RR	OmpR	0	Response regulator, OmpR family contains 1 Response_reg,1 Trans_reg_C
	Candidate5826_5154660_5155760_+	RR	PleD	0	Response regulator, PleD family contains 1 Response_reg,1 GGDEF
	Candidate5828_5156333_5158855_+	HK	Classic	2	Histidine kinase, Classic contains 1 HAMP,1 PAS,1 HisKA,1 HATPase_c
	Candidate5939_5257257_5257817_-	RR	PrrA	0	Response regulator, PrrA family contains 1 Response_reg,1 HTH_8
	Candidate5940_5257843_5259198_-	HK	Classic	4	Histidine kinase, Classic contains 1 HisKA,1 HATPase_c
	Candidate6006_5322395_5323987_+	HK	Classic	6	Histidine kinase, Classic contains 1 HisKA,1 HATPase_c
	Candidate6007_5324002_5325339_+	RR	PrrA	0	Response regulator, PrrA family contains 1 Response_reg,1 HTH_8
	Candidate6182_5481475_5481906_-	RR	CheY	0	Response regulator, CheY family contains 1 Response_reg
	Candidate6183_5481903_5483678_-	HK	Classic	1	Histidine kinase, Classic contains 1 HisKA,1 HATPase_c
	Candidate6282_5546698_5549649_+	HK	Classic	13	Histidine kinase, Classic contains 1 PAS,1 HisKA,1 HATPase_c
	Candidate6283_5549676_5551112_+	RR	unclassified	0	Response regulator, unclassified contains 1 Response_reg,1 AAA_5
	Candidate6350_5608133_5608798_+	RR	OmpR	0	Response regulator, OmpR family contains 1 Response_reg,1 Trans_reg_C
	Candidate6351_5608822_5610255_+	HK	Classic	2	Histidine kinase, Classic contains 1 HAMP,1 HisKA,1 HATPase_c
	Candidate6356_5613249_5614430_-	RR	RpfG	0	Response regulator, RpfG family contains 1 Response_reg,1 HD
	Candidate6434_5678732_5680360_+	RR	PleD	0	Response regulator, PleD family contains 1 Response_reg,1 GGDEF
	Candidate6450_5694815_5697643_+	HK	Hybrid	8	Histidine kinase, Hybrid contains 1 HisKA,1 HATPase_c,2 Response_reg
	Candidate6479_5722930_5723688_+	RR	OmpR	0	Response regulator, OmpR family contains 1 Response_reg,1 Trans_reg_C
	Candidate6480_5723667_5725058_+	HK	Classic	1	Histidine kinase, Classic contains 1 HAMP,1 HisKA,1 HATPase_c
	Candidate6567_5809823_5811898_+	RR	PleD_VieA	0	Response regulator, PleD_VieA family contains 1 Response_reg,1 PAS,1 GGDEF,1 EAL
	Candidate6593_5839609_5842173_-	HK	Unorthodox	2	Histidine kinase, Unorthodox contains 1 HAMP,1 HisKA,1 HATPase_c,1 Response_reg,1 Hpt
	Candidate6595_5842638_5843375_-	RR	OmpR	0	Response regulator, OmpR family contains 1 Response_reg,1 Trans_reg_C
	Candidate6757_6016620_6017696_+	HK	Classic	0	Histidine kinase, Classic contains 1 PAS,1 HisKA,1 HATPase_c
	Candidate6758_6017699_6019129_+	RR	NtrC	0	Response regulator, NtrC family contains 1 Response_reg,1 AAA_5,1 HTH_8
	Candidate6809_6058048_6059886_+	HK	Classic	2	Histidine kinase, Classic contains 1 HisKA,1 HATPase_c
	Candidate6810_6059883_6061271_+	RR	NtrC	0	Response regulator, NtrC family contains 1 Response_reg,1 AAA_5,1 HTH_8
	Candidate6859_6097062_6098381_-	HK	Classic	2	Histidine kinase, Classic contains 1 HAMP,1 HisKA,1 HATPase_c
	Candidate6860_6098476_6099219_-	RR	OmpR	0	Response regulator, OmpR family contains 1 Response_reg,1 Trans_reg_C
	Candidate6930_6168328_6169194_-	RR	LytTR	0	Response regulator, LytTR family contains 1 Response_reg,1 LytTR
	Candidate6931_6169079_6170314_-	PP	HisKa	0	Phosphotransfer protein contains 1 His_kinase
	Candidate7047_6272600_6273289_+	RR	OmpR	0	Response regulator, OmpR family contains 1 Response_reg,1 Trans_reg_C
	Candidate7048_6273374_6274693_+	HK	Classic	1	Histidine kinase, Classic contains 1 HisKA,1 HATPase_c
	Candidate7051_6277186_6278088_-	RR	CheY	0	Response regulator, CheY family contains 1 Response_reg
	Candidate7281_6458874_6460223_+	RR	NtrC	0	Response regulator, NtrC family contains 1 Response_reg,1 AAA_5,1 HTH_8
	Candidate7282_6460220_6462007_+	HK	Classic	2	Histidine kinase, Classic contains 1 HAMP,1 PAS_4,1 HisKA,1 HATPase_c
	Candidate7314_6488845_6490188_-	RR	NtrC	0	Response regulator, NtrC family contains 1 Response_reg,1 AAA,1 HTH_8
	Candidate7315_6490185_6491951_-	HK	Classic	2	Histidine kinase, Classic contains 1 HisKA,1 HATPase_c
	Candidate737_668143_670635_+	HK	Classic	2	Histidine kinase, Classic contains 1 SBP_bac_3,1 PAS_4,1 PAS_3,1 HisKA_3,1 HATPase_c
	Candidate738_670666_671313_+	RR	NarL	0	Response regulator, NarL family contains 1 Response_reg,1 HTH_LUXR
	Candidate925_813727_816003_+	HK	Classic	0	Histidine kinase, Classic contains 1 PAS_3,1 PAS,1 HisKA,1 HATPase_c
	Candidate926_816006_816650_+	RR	NarL	0	Response regulator, NarL family contains 1 Response_reg,1 HTH_LUXR
