# Supplementary material for: Comparative genomics and DNA methylation analysis of Pseudomonas aeruginosa clinical isolate PA3 by single-molecule real-time sequencing reveals new targets for antimicrobials
Source: Front Cell Infect Microbiol. 2023 Aug 18;13:1180194. doi: 10.3389/fcimb.2023.1180194 (PMC10471985; doi:10.3389/fcimb.2023.1180194)
Supplement: Supplementary Table 4 — Other DNA-binding proteins of P. aeruginosa PA3. [file Table_4.xlsx]

## Sheet: Sheet1
	Other DNA-binding proteins of P. aeruginosa PA3 (41 proteins)
	Gene	Class	Type	P2RP description
	Candidate1140_1007016_1008947_+	OP	Fis	DNA-binding protein, Fis family contains 1 PAS_2,1 AAA_5,1 HTH_8
	Candidate1226_1088984_1089265_-	OP	Bhl	DNA-binding protein, Bhl family contains 1 Bac_DNA_binding
	Candidate1252_1113204_1115927_+	OP	Unclassified	DNA-binding protein, Unclassified contains 1 HTH_LUXR
	Candidate1318_1176933_1177508_-	OP	Unclassified	DNA-binding protein, Unclassified contains 1 HTH_7
	Candidate1433_1275397_1276374_-	OP	Unclassified	DNA-binding protein, Unclassified contains 1 HTH_LUXR
	Candidate1653_1493489_1494244_-	OP	Unclassified	DNA-binding protein, Unclassified contains 1 HTH_DeoR,1 DeoR
	Candidate2157_1945412_1945696_+	OP	Bhl	DNA-binding protein, Bhl family contains 1 BHL
	Candidate2572_2310543_2312483_+	OP	Unclassified	DNA-binding protein, Unclassified contains 1 AP2
	Candidate2912_2527935_2528237_+	OP	Bhl	DNA-binding protein, Bhl family contains 1 BHL
	Candidate2959_2567456_2567935_+	OP	Unclassified	DNA-binding protein, Unclassified contains 1 HxlR
	Candidate3011_2617159_2617521_-	OP	Hns	DNA-binding protein, Hns family contains 1 Histone_HNS
	Candidate3013_2618277_2619830_-	OP	Fis	DNA-binding protein, Fis family contains 1 GAF,1 AAA,1 HTH_8
	Candidate3162_2737295_2738101_+	OP	Unclassified	DNA-binding protein, Unclassified contains 1 GerE
	Candidate3472_3065721_3066806_+	OP	Fis	DNA-binding protein, Fis family contains 1 AAA_5,1 HTH_8
	Candidate3477_3069524_3071524_+	OP	Fis	DNA-binding protein, Fis family contains 1 AAA_5,1 HTH_8
	Candidate3575_3173146_3174033_+	OP	Unclassified	DNA-binding protein, Unclassified contains 1 HTH_1,1 LysR_substrate
	Candidate358_311081_312013_-	OP	Unclassified	DNA-binding protein, Unclassified contains 1 HTH_1,1 LysR_substrate
	Candidate3692_3268028_3269980_+	OP	Fis	DNA-binding protein, Fis family contains 1 PrpR_N,1 PAS,1 AAA_5,1 HTH_8
	Candidate3953_3515391_3516836_+	OP	Fis	DNA-binding protein, Fis family contains 1 PAS_4,1 AAA_5,1 HTH_8
	Candidate3_483_2027_+	OP	DnaA	DNA-binding protein, DnaA family contains 1 Bac_DnaA,1 Bac_DnaA_C
	Candidate4016_3578576_3579904_-	OP	Fis	DNA-binding protein, Fis family contains 1 AAA_5,1 HTH_8
	Candidate4195_3750510_3750782_-	OP	Bhl	DNA-binding protein, Bhl family contains 1 Bac_DNA_binding
	Candidate4366_3894657_3896225_-	OP	Fis	DNA-binding protein, Fis family contains 1 AAA_5,1 HTH_8
	Candidate4525_4039800_4040648_-	OP	Unclassified	DNA-binding protein, Unclassified contains 1 TetR_N
	Candidate4595_4098171_4098863_+	OP	Unclassified	DNA-binding protein, Unclassified contains 1 PAS_4,1 HTH_LUXR
	Candidate4922_4405172_4406572_-	OP	Fis	DNA-binding protein, Fis family contains 1 PAS_4,1 AAA_5,1 HTH_8
	Candidate5055_4516513_4517985_-	OP	Fis	DNA-binding protein, Fis family contains 1 AAA_5,1 HTH_8
	Candidate5115_4567404_4568516_-	OP	Fis	DNA-binding protein, Fis family contains 1 Diacid_rec,1 HTH_8
	Candidate5268_4669575_4670378_-	OP	Unclassified	DNA-binding protein, Unclassified contains 1 Bac_DnaA
	Candidate5320_4712340_4712870_-	OP	Unclassified	DNA-binding protein, Unclassified contains 1 MerR
	Candidate5604_4948171_4949163_+	OP	Unclassified	DNA-binding protein, Unclassified contains 1 HTH_XRE,1 Peptidase_S24
	Candidate5620_4956205_4956420_+	OP	Unclassified	DNA-binding protein, Unclassified contains 1 Phage_AlpA
	Candidate5737_5070597_5071025_+	OP	Hns	DNA-binding protein, Hns family contains 1 Histone_HNS
	Candidate6046_5358194_5359792_-	OP	Unclassified	DNA-binding protein, Unclassified contains 1 RtcR,1 AAA_5
	Candidate6150_5456017_5456916_+	OP	Unclassified	DNA-binding protein, Unclassified contains 1 MerR
	Candidate6447_5691308_5691631_+	OP	Fis	DNA-binding protein, Fis family contains 1 HTH_8
	Candidate6990_6222942_6223430_+	OP	Unclassified	DNA-binding protein, Unclassified contains 1 MarR,1 AsnC_trans_reg
	Candidate7035_6262971_6263243_-	OP	Bhl	DNA-binding protein, Bhl family contains 1 Bac_DNA_binding
	Candidate7168_6366969_6367850_-	OP	Unclassified	DNA-binding protein, Unclassified contains 1 HTH_6,1 SIS
	Candidate7210_6399608_6399946_-	OP	Unclassified	DNA-binding protein, Unclassified contains 1 HTH_XRE
	Candidate987_868000_870183_+	OP	Fis	DNA-binding protein, Fis family contains 1 HTH_8
