# Supplementary material for: Comparative genomics and DNA methylation analysis of Pseudomonas aeruginosa clinical isolate PA3 by single-molecule real-time sequencing reveals new targets for antimicrobials
Source: Front Cell Infect Microbiol. 2023 Aug 18;13:1180194. doi: 10.3389/fcimb.2023.1180194 (PMC10471985; doi:10.3389/fcimb.2023.1180194)
Supplement: Supplementary Table 6 — Type II toxin-antitoxin (TA) of P. aeruginosa PA3. [file Table_6.xlsx]

## Sheet: sequence_preTA_ALL
	The putative type II TA loci predicted in scaffold1 by BLASTP method																	The putative type II TA loci predicted in scaffold1 by HMM method
	Location	Strand	ID	Gene	Locus_tag	Length(aa)	Type	Blastp_subject	Subject_domain	Subject_family	Blastp_identity	Blastp_evalue	H_value	Query_annotation	Subject_annotation			Location	Strand	ID	Gene	Locus_tag	Length(aa)	Type	Conserved_domian	Evalue	H_score	Product
	3660491..3661045	+	864848508	orf6763	-	184	antitoxin	116049833	Xre	Xre-like_domain	100	6.24e-130	100	Predicted ORF by PRODIGAL Version 1.20	unnamed protein product [Pseudomonas aeruginosa UCBPP-PA14]			2587517..2588017	-	864846662	orf4917	-	166	toxin	smart00234	5.3e-10	3.92	Predicted ORF by PRODIGAL Version 1.20
	3661134..3661712	+	864848510	orf6765	-	192	toxin	15597075	PIN	PIN-like_domain	100	3.62e-139	100	Predicted ORF by PRODIGAL Version 1.20	unnamed protein product [Pseudomonas aeruginosa PAO1]			2588188..2588712	-	864846664	orf4919	-	174	antitoxin	pfam02082	8.6e-18	33.25	Predicted ORF by PRODIGAL Version 1.20
	2338455..2339081	+	864846096	orf4351	-	208	antitoxin	94311299	Xre	Xre-like_domain	96.154	1.3e-146	96.15	Predicted ORF by PRODIGAL Version 1.20	unnamed protein product [Cupriavidus metallidurans CH34]			282597..283043	-	864842258	orf513	-	148	toxin	PRK10514	5.5e-27	31.71	Predicted ORF by PRODIGAL Version 1.20
	2339094..2339726	+	864846098	orf4353	-	210	toxin	163855395	COG5654	COG5654-like_domain	92.857	1.2e-144	92.86	Predicted ORF by PRODIGAL Version 1.20	unnamed protein product [Bordetella petrii DSM 12804]			283121..283555	-	864842260	orf515	-	144	antitoxin	pfam03444	0.00018	4.92	Predicted ORF by PRODIGAL Version 1.20
	2354431..2354901	+	864846134	orf4389	-	156	antitoxin	121593669	MerR	MerR-like_domain	100	1.45e-113	100	Predicted ORF by PRODIGAL Version 1.20	DNA-binding domain-containing protein [Acidovorax sp. JS42]			3169551..3170066	-	864847626	orf5881	-	171	toxin	PRK10514	8.4e-07	9.31	Predicted ORF by PRODIGAL Version 1.20
	2354970..2355473	+	864846136	orf4391	-	167	toxin	121593670	PIN	PIN-like_domain	98.802	4e-121	98.8	Predicted ORF by PRODIGAL Version 1.20	hypothetical protein Ajs_1266 [Acidovorax sp. JS42]			3170074..3170664	-	864847628	orf5883	-	196	antitoxin	pfam00440	2e-12	15.78	Predicted ORF by PRODIGAL Version 1.20
	4588168..4588923	-	864850246	orf8501	-	251	toxin	15596227	COG5654	COG5654-like_domain	99.602	0	99.6	Predicted ORF by PRODIGAL Version 1.20	unnamed protein product [Pseudomonas aeruginosa PAO1]			1604286..1605011	+	864844698	orf2953	-	241	antitoxin	pfam00196	4.5e-28	28.54	Predicted ORF by PRODIGAL Version 1.20
	4589058..4589426	-	864850248	orf8503	-	122	antitoxin	152984962	Xre	Xre-like_domain	95.082	7.82e-75	95.08	Predicted ORF by PRODIGAL Version 1.20	hypothetical protein PSPA7_4354 [Pseudomonas aeruginosa PA7]			1605192..1605797	+	864844700	orf2955	-	201	toxin	COG3916	5.3e-66	75.84	Predicted ORF by PRODIGAL Version 1.20
	143811..144092	-	864842004	orf259	-	93	toxin	116053845	RelE	relE-like_domain	100	1.29e-65	100	Predicted ORF by PRODIGAL Version 1.20	unnamed protein product [Pseudomonas aeruginosa UCBPP-PA14]			2756750..2757310	-	864846988	orf5243	-	186	toxin	COG2153	6.2e-06	11.06	Predicted ORF by PRODIGAL Version 1.20
	144089..144316	-	864842006	orf261	-	75	antitoxin	152984580	RHH	RHH-like_domain	100	4e-51	100	Predicted ORF by PRODIGAL Version 1.20	hypothetical protein PSPA7_0201 [Pseudomonas aeruginosa PA7]			2757325..2757762	-	864846990	orf5245	-	145	antitoxin	cd00090	0.00014	3.85	Predicted ORF by PRODIGAL Version 1.20
	1833541..1834110	+	864845126	orf3381	-	189	toxin	116051284	GNAT	GNAT-like_domain	99.471	3.97e-140	99.47	Predicted ORF by PRODIGAL Version 1.20	unnamed protein product [Pseudomonas aeruginosa UCBPP-PA14]			5109224..5109526	+	864851212	orf9467	-	100	antitoxin	cd00090	4.5e-06	4.8	Predicted ORF by PRODIGAL Version 1.20
	1834177..1835031	+	864845128	orf3383	-	284	antitoxin	15598465	Xre	Xre-like_domain	99.296	0	99.3	Predicted ORF by PRODIGAL Version 1.20	unnamed protein product [Pseudomonas aeruginosa PAO1]			5109575..5110741	+	864851214	orf9469	-	388	toxin	pfam12568	8.1e-12	3.54	Predicted ORF by PRODIGAL Version 1.20
																		3420115..3421389	-	864848092	orf6347	-	424	toxin	pfam00848	1e-39	18.21	Predicted ORF by PRODIGAL Version 1.20
																		3421591..3422067	-	864848094	orf6349	-	158	antitoxin	pfam01022	0.0015	1.73	Predicted ORF by PRODIGAL Version 1.20
																		1857013..1857729	+	864845172	orf3427	-	238	antitoxin	pfam00392	2.7e-14	16.55	Predicted ORF by PRODIGAL Version 1.20
																		1857795..1858346	+	864845174	orf3429	-	183	toxin	pfam13420	1.1e-07	4.45	Predicted ORF by PRODIGAL Version 1.20
																		883388..884596	+	864843384	orf1639	-	402	toxin	pfam12568	5.2e-28	7.97	Predicted ORF by PRODIGAL Version 1.20
																		884682..885104	+	864843386	orf1641	-	140	antitoxin	COG1733	0.00068	2.66	Predicted ORF by PRODIGAL Version 1.20
	The putative type II TA loci predicted in Pseudomonas aeruginosa.PA7 chromosome by BLASTP method																	The putative type II TA loci predicted in Pseudomonas aeruginosa.PA7 chromosome by HMM method
	Location	Strand	ID	Gene	Locus_tag	Length(aa)	Type	Blastp_subject	Subject_domain	Subject_family	Blastp_identity	Blastp_evalue	H_value	Query_annotation	Subject_annotation			Location	Strand	ID	Gene	Locus_tag	Length(aa)	Type	Conserved_domian	Evalue	H_score	Product
	1891391..1891960	+	152987768	-	PSPA7_1851	189	toxin	152987768	GNAT	GNAT-like_domain	100	1.38e-140	100	hypothetical protein	hypothetical protein PSPA7_1851 [Pseudomonas aeruginosa PA7]			5219828..5220232	-	152985493	-	PSPA7_5077	134	antitoxin	COG1598	6.9e-23	39.03	CopG family transcriptional regulator
	1892027..1892881	+	152985554	-	PSPA7_1852	284	antitoxin	152985554	Xre	Xre-like_domain	100	0	100	putative transcriptional regulator	putative transcriptional regulator [Pseudomonas aeruginosa PA7]			5220260..5220481	-	152987727	-	PSPA7_5078	73	toxin	COG1724	4e-22	28.84	hypothetical protein
	5219828..5220232	-	152985493	-	PSPA7_5077	134	antitoxin	54292940	HicB	HicB-like_domain	50	3.21e-43	47.76	CopG family transcriptional regulator	hypothetical protein plpl0034 [Legionella pneumophila str. Lens]			5077665..5077967	+	152984415	-	PSPA7_4925	100	antitoxin	cd00090	4.7e-06	4.8	hypothetical protein
	5220260..5220481	-	152987727	-	PSPA7_5078	73	toxin	42527754	HicA	hicA	63.793	4.86e-23	50.68	hypothetical protein	hypothetical protein TDE2252 [Treponema denticola ATCC 35405]			5078016..5079182	+	152989529	-	PSPA7_4926	388	toxin	pfam12568	1.1e-11	3.52	MFS family transporter
	5219828..5220232	-	152985493	-	PSPA7_5077	134	toxin	18977694	HicA	HicA	48	6.89e-12	17.91	CopG family transcriptional regulator	hypothetical protein PF1322 [Pyrococcus furiosus DSM 3638]			3058348..3058863	-	152984389	-	PSPA7_2969	171	toxin	PRK10514	8.7e-07	9.31	putative acetyltransferase
	5220260..5220481	-	152987727	-	PSPA7_5078	73	antitoxin	46199697	HicB	hicB	44.643	1.99e-08	34.25	hypothetical protein	hypothetical protein TTC1395 [Thermus thermophilus HB27]			3058869..3059459	-	152986705	-	PSPA7_2970	196	antitoxin	pfam00440	7.5e-11	14.01	putative transcriptional regulator
	3882654..3882974	-	152985682	-	PSPA7_3745	106	antitoxin	152985682	COG5606	COG5606-like_domain	100	6.82e-76	100	XRE family transcriptional regulator	XRE family transcriptional regulator [Pseudomonas aeruginosa PA7]			1914860..1915576	+	152988394	-	PSPA7_1876	238	antitoxin	pfam00392	2.8e-14	16.55	transcriptional regulator
	3882971..3883336	-	152986301	-	PSPA7_3746	121	toxin	152986301	RelE	relE-like_domain	100	4.7e-88	100	hypothetical protein	hypothetical protein PSPA7_3746 [Pseudomonas aeruginosa PA7]			1915642..1916193	+	152987739	-	PSPA7_1877	183	toxin	pfam13420	3.3e-08	4.7	hypothetical protein
	4483539..4484297	-	152988707	-	PSPA7_4353	252	toxin	152988707	COG5654	COG5654-like_domain	100	0	100	RES domain-containing protein	RES domain-containing protein [Pseudomonas aeruginosa PA7]			4368394..4368762	+	152986992	-	PSPA7_4227	122	toxin	smart01040	3e-06	7.99	hypothetical protein
	4484431..4484799	-	152984962	-	PSPA7_4354	122	antitoxin	152984962	Xre	Xre-like_domain	100	1.17e-85	100	hypothetical protein	hypothetical protein PSPA7_4354 [Pseudomonas aeruginosa PA7]			4368823..4369131	+	152983910	-	PSPA7_4228	102	antitoxin	pfam01527	3e-28	14.08	hypothetical protein
	607197..607640	+	152988101	-	PSPA7_0586	147	toxin	146302600	GNAT	GNAT-like_domain	43.448	1.85e-37	42.86	putative acetyltransferase	N-acetyltransferase GCN5 [Flavobacterium johnsoniae UW101]			4113013..4113537	+	152985752	-	PSPA7_3967	174	antitoxin	pfam02082	1.7e-17	32.77	transcriptional regulator
	607672..608187	+	152989108	-	PSPA7_0587	171	antitoxin	20090702	HEPN	HEPN-like_domain	30.769	0.009	11.7	hypothetical protein	hypothetical protein MA1852 [Methanosarcina acetivorans C2A]			4113709..4114209	+	152987317	-	PSPA7_3968	166	toxin	smart00234	3.5e-10	3.99	hypothetical protein
	4652071..4652343	+	152983528	-	PSPA7_4524	90	antitoxin	152983528	RHH	RHH-like_domain	100	8.81e-63	100	addiction module antidote family protein	addiction module antidote family protein [Pseudomonas aeruginosa PA7]			955265..956509	+	152987593	-	PSPA7_0954	414	toxin	pfam12568	7e-26	7.4	MFS family transporter
	4652347..4652706	+	152985643	-	PSPA7_4525	119	toxin	152985643	RelE	relE-like_domain	100	1.32e-85	100	plasmid stablization protein	plasmid stablization protein [Pseudomonas aeruginosa PA7]			956595..957017	+	152984643	hpaR	PSPA7_0956	140	antitoxin	COG1733	0.00073	2.66	homoprotocatechuate degradation operon regulator HpaR
	3525681..3526235	+	152984147	-	PSPA7_3407	184	antitoxin	152984147	Xre	Xre-like_domain	100	1.19e-130	100	hypothetical protein	hypothetical protein PSPA7_3407 [Pseudomonas aeruginosa PA7]			1688253..1688927	+	152989609	rhlR	PSPA7_1649	224	antitoxin	pfam00196	3.8e-28	28.63	transcriptional regulator RhlR
	3526324..3526902	+	152987875	-	PSPA7_3408	192	toxin	152987875	PIN	PIN-like_domain	100	4.51e-139	100	hypothetical protein	hypothetical protein PSPA7_3408 [Pseudomonas aeruginosa PA7]			1689105..1689713	+	152983670	rhlL	PSPA7_1650	202	toxin	COG3916	4.6e-64	73.68	autoinducer synthesis protein RhlI
	5686590..5686913	+	152985485	-	PSPA7_5523	107	antitoxin	152985485	RHH	RHH-like_domain	100	1.1e-78	100	addiction module antidote family protein	addiction module antidote family protein [Pseudomonas aeruginosa PA7]			346806..347252	-	152986121	-	PSPA7_0333	148	toxin	PRK10514	7.8e-28	32.67	putative acetyltransferase
	5686910..5687245	+	152989612	-	PSPA7_5524	111	toxin	152989612	RelE	relE-like_domain	100	3.95e-81	100	RelE/ParE family plasmid stabilization system protein	RelE/ParE family plasmid stabilization system protein [Pseudomonas aeruginosa PA7]			347344..347778	-	152986795	-	PSPA7_0335	144	antitoxin	pfam03444	0.00034	4.69	hypothetical protein
	117526..117765	+	152989215	-	PSPA7_0109	79	antitoxin	28868275	-	vapB	91.026	2.47e-50	89.87	hypothetical protein	unnamed protein product [Pseudomonas syringae pv. tomato str. DC3000]			3882654..3882974	-	152985682	-	PSPA7_3745	106	antitoxin	COG5606	1.7e-17	43.36	XRE family transcriptional regulator
	117765..118175	+	152984370	-	PSPA7_0110	136	toxin	28868274	-	vapC	88.971	9.55e-89	88.97	hypothetical protein	unnamed protein product [Pseudomonas syringae pv. tomato str. DC3000]			3882971..3883336	-	152986301	-	PSPA7_3746	121	toxin	COG4679	4.3e-31	61.64	hypothetical protein
	213690..213971	-	152985203	-	PSPA7_0200	93	toxin	152985203	RelE	relE-like_domain	100	2.42e-65	100	hypothetical protein	hypothetical protein PSPA7_0200 [Pseudomonas aeruginosa PA7]			2659080..2659640	-	152984250	-	PSPA7_2638	186	toxin	COG1246	6.5e-07	3.76	putative acetyltransferase
	213968..214195	-	152984580	-	PSPA7_0201	75	antitoxin	152984580	RHH	RHH-like_domain	100	4e-51	100	hypothetical protein	hypothetical protein PSPA7_0201 [Pseudomonas aeruginosa PA7]			2659655..2660149	-	152988199	-	PSPA7_2639	164	antitoxin	cd00090	0.00057	3.48	putative transcriptional regulator
	The putative type II TA loci predicted in Pseudomonas aeruginosa UCBPP-PA14, complete sequence. by BLASTP method																	The putative type II TA loci predicted in Pseudomonas aeruginosa UCBPP-PA14, complete sequence. by HMM method
	Location	Strand	ID	Gene	Locus_tag	Length(aa)	Type	Blastp_subject	Subject_domain	Subject_family	Blastp_identity	Blastp_evalue	H_value	Query_annotation	Subject_annotation			Location	Strand	ID	Gene	Locus_tag	Length(aa)	Type	Conserved_domian	Evalue	H_score	Product
	4532540..4533295	-	489232315	-	PA14_RS20725	251	toxin	116048958	COG5654	COG5654-like_domain	100	0	100	RES family NAD+ phosphorylase	unnamed protein product [Pseudomonas aeruginosa UCBPP-PA14]			3131350..3131865	-	489231100	-	PA14_RS14330	171	toxin	PRK10514	8.1e-07	9.31	GNAT family N-acetyltransferase
	4533430..4533798	-	489176808	-	PA14_RS20730	122	antitoxin	152984962	Xre	Xre-like_domain	95.082	7.82e-75	95.08	DUF2384 domain-containing protein	hypothetical protein PSPA7_4354 [Pseudomonas aeruginosa PA7]			3131873..3132463	-	489179803	-	PA14_RS14335	196	antitoxin	pfam00440	4.5e-12	15.37	TetR/AcrR family transcriptional regulator
	5514196..5514501	-	489225370	-	PA14_RS25265	101	antitoxin	74316690	Xre	Xre-like_domain	60.44	1.67e-37	54.46	HigA family addiction module antidote protein	plasmid maintenance system antidote protein [Thiobacillus denitrificans ATCC 25259]			5514196..5514501	-	489225370	-	PA14_RS25265	101	antitoxin	COG3093	1.1e-25	10.67	HigA family addiction module antidote protein
	5514513..5514791	-	489204456	-	PA14_RS30995	92	toxin	148549397	RelE	relE-like_domain	71.739	3.11e-47	71.74	type II toxin-antitoxin system RelE/ParE family toxin	unnamed protein product [Pseudomonas putida F1]			5514513..5514791	-	489204456	-	PA14_RS30995	92	toxin	COG3549	5.6e-27	62.38	type II toxin-antitoxin system RelE/ParE family toxin
	1887467..1888054	+	489210867	-	PA14_RS08750	195	toxin	116051284	GNAT	GNAT-like_domain	100	2.38e-145	100	GNAT family N-acetyltransferase	unnamed protein product [Pseudomonas aeruginosa UCBPP-PA14]			1650990..1651715	+	489210738	sdiA	PA14_RS07660	241	antitoxin	pfam00196	4.4e-28	28.54	transcriptional regulator SdiA
	1888121..1888975	+	489182156	-	PA14_RS08755	284	antitoxin	116051283	Xre	Xre-like_domain	100	0	100	AraC family transcriptional regulator	unnamed protein product [Pseudomonas aeruginosa UCBPP-PA14]			1651896..1652501	+	489229831	-	PA14_RS07665	201	toxin	COG3916	2.1e-65	75.12	acyl-homoserine-lactone synthase
	5657742..5657978	+	510934260	-	PA14_RS25955	78	antitoxin	152985485	RHH	RHH-like_domain	93.59	1.76e-50	93.59	type II toxin-antitoxin system ParD family antitoxin	addiction module antidote family protein [Pseudomonas aeruginosa PA7]			3343321..3344595	-	489220191	-	PA14_RS15285	424	toxin	pfam00848	5e-39	17.91	Rieske 2Fe-2S domain-containing protein
	5657975..5658310	+	490499270	-	PA14_RS25960	111	toxin	152989612	RelE	relE-like_domain	91.892	1.28e-73	91.89	type II toxin-antitoxin system RelE/ParE family toxin	RelE/ParE family plasmid stabilization system protein [Pseudomonas aeruginosa PA7]			3344797..3345273	-	489231291	kynR	PA14_RS15290	158	antitoxin	pfam01022	0.0025	1.65	kynurenine pathway transcriptional regulator KynR
	4304556..4305404	-	489232146	-	PA14_RS19645	282	toxin	126641810	HipA	HipA-like_domain	40.909	0.009	6.38	aminoglycoside phosphotransferase family protein	hypothetical protein A1S_1765 [Acinetobacter baumannii ATCC 17978]			2668775..2669335	-	489180588	-	PA14_RS12550	186	toxin	COG1246	5.4e-06	3.31	GNAT family N-acetyltransferase
	4305443..4306051	-	489225252	-	PA14_RS19650	202	antitoxin	91791183	Xre	Xre-like_domain	31.765	0.008	13.37	TetR/AcrR family transcriptional regulator	XRE family plasmid maintenance system antidote protein [Polaromonas sp. JS666]			2669350..2669787	-	489180586	-	PA14_RS12555	145	antitoxin	cd00090	0.00014	3.85	Lrp/AsnC family transcriptional regulator
	5346464..5346736	+	489176626	-	PA14_RS24505	90	antitoxin	116052676	RHH	RHH-like_domain	100	2.7e-62	100	type II toxin-antitoxin system ParD family antitoxin	unnamed protein product [Pseudomonas aeruginosa UCBPP-PA14]			271601..272047	-	489174568	-	PA14_RS01230	148	toxin	PRK10514	5.4e-27	31.71	GNAT family N-acetyltransferase
	5346740..5347090	+	489233219	-	PA14_RS24510	116	toxin	116052677	RelE	relE-like_domain	100	5.93e-84	100	type II toxin-antitoxin system RelE/ParE family toxin	unnamed protein product [Pseudomonas aeruginosa UCBPP-PA14]			272125..272559	-	489174569	-	PA14_RS01235	144	antitoxin	pfam03444	6.9e-05	5.25	CBS domain-containing protein
	141481..141762	-	489174238	-	PA14_RS00630	93	toxin	116053845	RelE	relE-like_domain	100	1.29e-65	100	type II toxin-antitoxin system toxin ParE	unnamed protein product [Pseudomonas aeruginosa UCBPP-PA14]			5045603..5045905	+	489184546	pyeR	PA14_RS23075	100	antitoxin	cd00090	4.4e-06	4.8	ArsR family transcriptional repressor PyeR
	141759..141986	-	489228650	-	PA14_RS00635	75	antitoxin	116053846	RHH	RHH-like_domain	100	8.07e-51	100	ribbon-helix-helix protein, CopG family	unnamed protein product [Pseudomonas aeruginosa UCBPP-PA14]			5045954..5047120	+	489194477	-	PA14_RS23080	388	toxin	pfam12568	7.9e-12	3.54	MFS transporter
	3582626..3583180	+	489178606	-	PA14_RS16300	184	antitoxin	116049833	Xre	Xre-like_domain	100	6.24e-130	100	helix-turn-helix transcriptional regulator	unnamed protein product [Pseudomonas aeruginosa UCBPP-PA14]			1910972..1911688	+	489182134	-	PA14_RS08875	238	antitoxin	pfam00392	2.9e-14	16.52	UTRA domain-containing protein
	3583268..3583846	+	489201299	-	PA14_RS16305	192	toxin	116049832	PIN	PIN-like_domain	100	4e-139	100	HD domain-containing protein	unnamed protein product [Pseudomonas aeruginosa UCBPP-PA14]			1911754..1912305	+	489230019	-	PA14_RS08880	183	toxin	pfam13420	9.9e-08	4.45	GNAT family N-acetyltransferase
																		2534342..2534842	-	489181083	-	PA14_RS11945	166	toxin	smart00234	5.1e-10	3.92	acyl-CoA thioesterase
																		2535012..2535536	-	489181081	-	PA14_RS11950	174	antitoxin	pfam02082	8.3e-18	33.25	Rrf2 family transcriptional regulator
																		901559..902767	+	489229200	-	PA14_RS04220	402	toxin	pfam12568	3.4e-28	8.02	Bcr/CflA family multidrug efflux MFS transporter
																		902853..903275	+	489184032	hpaR	PA14_RS04225	140	antitoxin	COG1733	0.00066	2.66	homoprotocatechuate degradation operon regulator HpaR
	The putative type II TA loci predicted in Pseudomonas aeruginosa.PAO1. by BLASTP method																	The putative type II TA loci predicted in Pseudomonas aeruginosa.PAO1. by HMM method
	Location	Strand	ID	Gene	Locus_tag	Length(aa)	Type	Blastp_subject	Subject_domain	Subject_family	Blastp_identity	Blastp_evalue	H_value	Query_annotation	Subject_annotation			Location	Strand	ID	Gene	Locus_tag	Length(aa)	Type	Conserved_domian	Evalue	H_score	Product
	3658248..3659102	-	15598465	-	PA3269	284	antitoxin	15598465	Xre	Xre-like_domain	100	0	100	transcriptional regulator	unnamed protein product [Pseudomonas aeruginosa PAO1]			2500485..2501075	+	15597466	-	PA2270	196	antitoxin	pfam00440	1.8e-12	15.78	transcriptional regulator
	3659169..3659756	-	15598466	-	PA3270	195	toxin	116051284	GNAT	GNAT-like_domain	100	2.38e-145	100	hypothetical protein	unnamed protein product [Pseudomonas aeruginosa UCBPP-PA14]			2501083..2501598	+	15597467	-	PA2271	171	toxin	PRK10514	7.7e-07	9.31	acetyltransferase
	1328545..1329153	+	15596423	-	PA1226	202	antitoxin	91791183	Xre	Xre-like_domain	31.765	0.008	13.37	transcriptional regulator	XRE family plasmid maintenance system antidote protein [Polaromonas sp. JS666]			4624581..4625003	-	15599330	-	PA4135	140	antitoxin	COG1733	0.00062	2.66	transcriptional regulator
	1329192..1330040	+	15596424	-	PA1227	282	toxin	126641810	HipA	HipA-like_domain	40.909	0.009	6.38	hypothetical protein	hypothetical protein A1S_1765 [Acinetobacter baumannii ATCC 17978]			4625089..4626297	-	15599331	-	PA4136	402	toxin	pfam12568	4.8e-28	7.97	major facilitator superfamily transporter
	143567..143848	-	15595322	-	PA0124	93	toxin	116053845	RelE	relE-like_domain	100	1.29e-65	100	hypothetical protein	unnamed protein product [Pseudomonas aeruginosa UCBPP-PA14]			4882053..4882355	+	15599550	-	PA4354	100	antitoxin	cd00090	4.2e-06	4.8	hypothetical protein
	143845..144072	-	15595323	-	PA0125	75	antitoxin	15595323	RHH	relB	100	6e-51	100	hypothetical protein	unnamed protein product [Pseudomonas aeruginosa PAO1]			4882404..4883570	+	15599551	-	PA4355	388	toxin	pfam12568	7.5e-12	3.54	major facilitator superfamily transporter
	2048570..2049148	-	15597075	-	PA1878	192	toxin	15597075	PIN	PIN-like_domain	100	3.62e-139	100	hypothetical protein	unnamed protein product [Pseudomonas aeruginosa PAO1]			3046421..3046945	+	15597888	-	PA2692	174	antitoxin	pfam02082	7.9e-18	33.25	transcriptional regulator
	2049237..2049791	-	15597076	-	PA1879	184	antitoxin	116049833	Xre	Xre-like_domain	100	6.24e-130	100	hypothetical protein	unnamed protein product [Pseudomonas aeruginosa UCBPP-PA14]			3047116..3047616	+	15597889	-	PA2693	166	toxin	smart00234	4.8e-10	3.92	acyl-CoA thioesterase
																		3889139..3889744	-	15598672	rhlI	PA3476	201	toxin	COG3916	3.1e-66	76.05	acyl-homoserine-lactone synthase
																		3889925..3890650	-	15598673	rhlR	PA3477	241	antitoxin	pfam00196	4.2e-28	28.54	transcriptional regulator RhlR
																		3634924..3635475	-	15598444	-	PA3248	183	toxin	pfam13420	9.9e-08	4.45	hypothetical protein
																		3635541..3636257	-	15598445	-	PA3249	238	antitoxin	pfam00392	2.7e-14	16.52	transcriptional regulator
																		281799..282245	-	15595446	-	PA0249	148	toxin	PRK10514	5.1e-27	31.71	acetyltransferase
																		282323..282757	-	15595447	-	PA0250	144	antitoxin	pfam03444	0.00016	4.92	hypothetical protein
																		2913922..2914359	+	15597773	-	PA2577	145	antitoxin	cd00090	0.00013	3.85	transcriptional regulator
																		2914374..2914934	+	15597774	-	PA2578	186	toxin	COG2153	5.7e-06	11.06	acetyltransferase
																		2291113..2291589	+	15597278	-	PA2082	158	antitoxin	pfam01022	0.0014	1.73	transcriptional regulator
																		2291791..2293065	+	15597279	-	PA2083	424	toxin	pfam00848	1.7e-39	18.1	ring-hydroxylating dioxygenase subunit
