# Supplementary material for: Comparative genomics and DNA methylation analysis of Pseudomonas aeruginosa clinical isolate PA3 by single-molecule real-time sequencing reveals new targets for antimicrobials
Source: Front Cell Infect Microbiol. 2023 Aug 18;13:1180194. doi: 10.3389/fcimb.2023.1180194 (PMC10471985; doi:10.3389/fcimb.2023.1180194)
Supplement: Supplementary Table 7 — Genomic islands of P. aeruginosa PA3. [file Table_7.xls]

## Sheet: 1
	Genomic islands of P. aeruginosa PA3
	PA3_G36	Island start	Island end	Length	Method	Gene ID	Locus	Gene start	Gene end	Strand	Product
		6371760	6411492	39732	Predicted by at least one method		PA3_05941	6371593	6371781	-1	hypothetical protein
		6371760	6411492	39732	Predicted by at least one method	dpnM_2	PA3_05942	6371839	6372633	-1	Modification methylase DpnIIA
		6371760	6411492	39732	Predicted by at least one method		PA3_05943	6372933	6373223	-1	hypothetical protein
		6371760	6411492	39732	Predicted by at least one method		PA3_05944	6373220	6374368	-1	hypothetical protein
		6371760	6411492	39732	Predicted by at least one method		PA3_05945	6374365	6376575	-1	hypothetical protein
		6371760	6411492	39732	Predicted by at least one method		PA3_05946	6376789	6377019	-1	hypothetical protein
		6371760	6411492	39732	Predicted by at least one method		PA3_05947	6377042	6377860	-1	hypothetical protein
		6371760	6411492	39732	Predicted by at least one method		PA3_05948	6377847	6379553	-1	hypothetical protein
		6371760	6411492	39732	Predicted by at least one method		PA3_05949	6379556	6380479	-1	hypothetical protein
		6371760	6411492	39732	Predicted by at least one method		PA3_05950	6380481	6381437	-1	hypothetical protein
		6371760	6411492	39732	Predicted by at least one method		PA3_05951	6381437	6385024	-1	hypothetical protein
		6371760	6411492	39732	Predicted by at least one method		PA3_05952	6385323	6385805	-1	hypothetical protein
		6371760	6411492	39732	Predicted by at least one method		PA3_05953	6385808	6386548	-1	hypothetical protein
		6371760	6411492	39732	Predicted by at least one method		PA3_05954	6386555	6386758	-1	hypothetical protein
		6371760	6411492	39732	Predicted by at least one method		PA3_05955	6386755	6387207	-1	hypothetical protein
		6371760	6411492	39732	Predicted by at least one method		PA3_05956	6387204	6387719	-1	hypothetical protein
		6371760	6411492	39732	Predicted by at least one method		PA3_05957	6388169	6389065	-1	hypothetical protein
		6371760	6411492	39732	Predicted by at least one method		PA3_05958	6389080	6389484	-1	hypothetical protein
		6371760	6411492	39732	Predicted by at least one method		PA3_05959	6389490	6390599	-1	hypothetical protein
		6371760	6411492	39732	Predicted by at least one method		PA3_05960	6390810	6391385	-1	hypothetical protein
		6371760	6411492	39732	Predicted by at least one method		PA3_05961	6391387	6392625	-1	hypothetical protein
		6371760	6411492	39732	Predicted by at least one method		PA3_05962	6392615	6394189	-1	hypothetical protein
		6371760	6411492	39732	Predicted by at least one method		PA3_05963	6394183	6395856	-1	hypothetical protein
		6371760	6411492	39732	Predicted by at least one method		PA3_05964	6395858	6396406	-1	hypothetical protein
		6371760	6411492	39732	Predicted by at least one method		PA3_05965	6396409	6396711	-1	hypothetical protein
		6371760	6411492	39732	Predicted by at least one method		PA3_05966	6396708	6397028	-1	hypothetical protein
		6371760	6411492	39732	Predicted by at least one method		PA3_05967	6397028	6397651	-1	hypothetical protein
		6371760	6411492	39732	Predicted by at least one method	slt_2	PA3_05968	6397853	6398482	-1	Soluble lytic murein transglycosylase
		6371760	6411492	39732	Predicted by at least one method		PA3_05969	6398479	6398637	-1	hypothetical protein
		6371760	6411492	39732	Predicted by at least one method		PA3_05970	6398640	6398936	-1	hypothetical protein
		6371760	6411492	39732	Predicted by at least one method		PA3_05971	6399088	6399591	-1	hypothetical protein
		6371760	6411492	39732	Predicted by at least one method		PA3_05972	6400053	6400283	1	hypothetical protein
		6371760	6411492	39732	Predicted by at least one method		PA3_05973	6400916	6401404	1	hypothetical protein
		6371760	6411492	39732	Predicted by at least one method		PA3_05974	6401397	6401657	1	hypothetical protein
		6371760	6411492	39732	Predicted by at least one method		PA3_05975	6401654	6401968	1	hypothetical protein
		6371760	6411492	39732	Predicted by at least one method		PA3_05976	6401978	6402952	1	hypothetical protein
		6371760	6411492	39732	Predicted by at least one method		PA3_05977	6402956	6404740	1	hypothetical protein
		6371760	6411492	39732	Predicted by at least one method		PA3_05978	6404740	6405906	1	hypothetical protein
		6371760	6411492	39732	Predicted by at least one method		PA3_05979	6405908	6406249	1	hypothetical protein
		6371760	6411492	39732	Predicted by at least one method		PA3_05980	6406246	6406530	1	hypothetical protein
		6371760	6411492	39732	Predicted by at least one method		PA3_05981	6406530	6407210	1	hypothetical protein
		6371760	6411492	39732	Predicted by at least one method		PA3_05982	6407200	6407733	1	hypothetical protein
		6371760	6411492	39732	Predicted by at least one method		PA3_05983	6407726	6407926	1	hypothetical protein
		6371760	6411492	39732	Predicted by at least one method		PA3_05984	6407919	6408542	1	hypothetical protein
		6371760	6411492	39732	Predicted by at least one method		PA3_05985	6408544	6409233	1	hypothetical protein
		6371760	6411492	39732	Predicted by at least one method		PA3_05986	6409235	6409426	1	hypothetical protein
		6371760	6411492	39732	Predicted by at least one method		PA3_05987	6409426	6409893	1	hypothetical protein
		6371760	6411492	39732	Predicted by at least one method		PA3_05988	6409880	6410446	1	hypothetical protein
		6371760	6411492	39732	Predicted by at least one method		PA3_05989	6410446	6410994	1	hypothetical protein
		6371760	6411492	39732	Predicted by at least one method		PA3_05990	6410991	6411359	1	hypothetical protein
		6371760	6411492	39732	Predicted by at least one method		PA3_05991	6411410	6413524	-1	hypothetical protein
	PA3_G12	2528218	2558800	30582	Predicted by at least one method	ihfA	PA3_02434	2527935	2528237	1	Integration host factor subunit alpha
		2528218	2558800	30582	Predicted by at least one method	bluR_1	PA3_02435	2528218	2528574	1	HTH-type transcriptional repressor BluR
		2528218	2558800	30582	Predicted by at least one method		PA3_02437	2529002	2529367	-1	hypothetical protein
		2528218	2558800	30582	Predicted by at least one method		PA3_02438	2529364	2529822	-1	hypothetical protein
		2528218	2558800	30582	Predicted by at least one method		PA3_02439	2529855	2530163	-1	hypothetical protein
		2528218	2558800	30582	Predicted by at least one method		PA3_02440	2530394	2532364	-1	hypothetical protein
		2528218	2558800	30582	Predicted by at least one method		PA3_02441	2532361	2534178	-1	putative type I restriction enzymeP M protein
		2528218	2558800	30582	Predicted by at least one method		PA3_02442	2534186	2536660	-1	hypothetical protein
		2528218	2558800	30582	Predicted by at least one method		PA3_02443	2536657	2538120	-1	hypothetical protein
		2528218	2558800	30582	Predicted by at least one method		PA3_02444	2538120	2542295	-1	hypothetical protein
		2528218	2558800	30582	Predicted by at least one method		PA3_02445	2542823	2543527	-1	hypothetical protein
		2528218	2558800	30582	Predicted by at least one method		PA3_02446	2544007	2544453	1	hypothetical protein
		2528218	2558800	30582	Predicted by at least one method		PA3_02447	2545363	2545695	1	hypothetical protein
		2528218	2558800	30582	Predicted by at least one method		PA3_02448	2545788	2546096	1	hypothetical protein
		2528218	2558800	30582	Predicted by at least one method		PA3_02449	2546129	2546587	1	hypothetical protein
		2528218	2558800	30582	Predicted by at least one method		PA3_02450	2546584	2546949	1	hypothetical protein
		2528218	2558800	30582	Predicted by at least one method		PA3_02451	2547651	2549000	-1	hypothetical protein
		2528218	2558800	30582	Predicted by at least one method	pknB	PA3_02452	2548997	2555293	-1	Serine/threonine-protein kinase PknB
		2528218	2558800	30582	Predicted by at least one method	nrdG	PA3_02453	2555308	2555946	-1	Anaerobic ribonucleoside-triphosphate reductase-activating protein
		2528218	2558800	30582	Predicted by at least one method	clpB_2	PA3_02454	2555948	2557777	-1	Chaperone protein ClpB
		2528218	2558800	30582	Predicted by at least one method		PA3_02455	2557908	2558447	-1	hypothetical protein
		2528218	2558800	30582	Predicted by at least one method		PA3_02456	2558522	2558800	-1	hypothetical protein
	PA3_G1	289170	317318	28148	Predicted by at least one method		PA3_00264	289170	289373	-1	hypothetical protein
		289170	317318	28148	Predicted by at least one method		PA3_00265	289989	290174	-1	hypothetical protein
		289170	317318	28148	Predicted by at least one method		PA3_00266	290353	291939	-1	hypothetical protein
		289170	317318	28148	Predicted by at least one method		PA3_00267	291939	293108	-1	hypothetical protein
		289170	317318	28148	Predicted by at least one method		PA3_00268	293053	294099	-1	hypothetical protein
		289170	317318	28148	Predicted by at least one method		PA3_00269	294096	294593	-1	hypothetical protein
		289170	317318	28148	Predicted by at least one method		PA3_00270	294597	295160	-1	hypothetical protein
		289170	317318	28148	Predicted by at least one method		PA3_00271	295459	296631	-1	hypothetical protein
		289170	317318	28148	Predicted by at least one method		PA3_00272	296739	298508	-1	hypothetical protein
		289170	317318	28148	Predicted by at least one method	vgrG1_3	PA3_00273	298549	301047	-1	Actin cross-linking toxin VgrG1
		289170	317318	28148	Predicted by at least one method	hcpA_1	PA3_00274	301228	301746	-1	Major exported protein
		289170	317318	28148	Predicted by at least one method	davD	PA3_00276	303707	305158	1	Glutarate-semialdehyde dehydrogenase DavD
		289170	317318	28148	Predicted by at least one method	davT	PA3_00277	305403	306683	1	5-aminovalerate aminotransferase DavT
		289170	317318	28148	Predicted by at least one method	cheY_2	PA3_00278	307009	308208	1	Chemotaxis protein CheY
		289170	317318	28148	Predicted by at least one method	tauR	PA3_00279	308362	309783	-1	HTH-type transcriptional regulator TauR
		289170	317318	28148	Predicted by at least one method		PA3_00280	309910	310347	1	hypothetical protein
		289170	317318	28148	Predicted by at least one method		PA3_00281	310359	310766	1	hypothetical protein
		289170	317318	28148	Predicted by at least one method		PA3_00282	310800	311084	1	hypothetical protein
		289170	317318	28148	Predicted by at least one method	pcpR_1	PA3_00283	311081	312013	-1	PCP degradation transcriptional activation protein
		289170	317318	28148	Predicted by at least one method	yycB_1	PA3_00284	312063	313277	-1	putative transporter YycB
		289170	317318	28148	Predicted by at least one method		PA3_00285	313440	314210	-1	hypothetical protein
		289170	317318	28148	Predicted by at least one method	crp_1	PA3_00286	314319	315005	-1	CRP-like cAMP-activated global transcriptional regulator
		289170	317318	28148	Predicted by at least one method		PA3_00287	315081	315596	1	hypothetical protein
		289170	317318	28148	Predicted by at least one method	loiP	PA3_00288	315636	316394	-1	Metalloprotease LoiP
		289170	317318	28148	Predicted by at least one method		PA3_00289	316566	317318	-1	hypothetical protein
	PA3_G8	2370707	2392613	21906	Predicted by at least one method		PA3_02239	2370707	2371027	-1	hypothetical protein
		2370707	2392613	21906	Predicted by at least one method		PA3_02240	2371079	2372188	-1	hypothetical protein
		2370707	2392613	21906	Predicted by at least one method		PA3_02241	2372253	2372903	-1	hypothetical protein
		2370707	2392613	21906	Predicted by at least one method		PA3_02242	2372980	2373240	-1	hypothetical protein
		2370707	2392613	21906	Predicted by at least one method		PA3_02243	2373257	2373664	-1	hypothetical protein
		2370707	2392613	21906	Predicted by at least one method		PA3_02244	2373768	2374109	-1	hypothetical protein
		2370707	2392613	21906	Predicted by at least one method		PA3_02245	2374204	2374893	-1	hypothetical protein
		2370707	2392613	21906	Predicted by at least one method		PA3_02246	2374989	2375816	-1	hypothetical protein
		2370707	2392613	21906	Predicted by at least one method		PA3_02247	2375962	2376867	-1	hypothetical protein
		2370707	2392613	21906	Predicted by at least one method		PA3_02248	2377769	2378029	-1	hypothetical protein
		2370707	2392613	21906	Predicted by at least one method		PA3_02249	2378099	2378740	-1	hypothetical protein
		2370707	2392613	21906	Predicted by at least one method	merA	PA3_02250	2379115	2380803	-1	Mercuric reductase
		2370707	2392613	21906	Predicted by at least one method	merP	PA3_02251	2380814	2381101	-1	Mercuric transport protein periplasmic component
		2370707	2392613	21906	Predicted by at least one method		PA3_02252	2381114	2381464	-1	hypothetical protein
		2370707	2392613	21906	Predicted by at least one method	merR	PA3_02253	2381536	2381943	1	Mercuric resistance operon regulatory protein
		2370707	2392613	21906	Predicted by at least one method		PA3_02254	2381872	2382060	-1	hypothetical protein
		2370707	2392613	21906	Predicted by at least one method		PA3_02255	2382205	2383029	-1	hypothetical protein
		2370707	2392613	21906	Predicted by at least one method		PA3_02256	2383318	2383596	-1	hypothetical protein
		2370707	2392613	21906	Predicted by at least one method		PA3_02257	2383694	2384431	-1	hypothetical protein
		2370707	2392613	21906	Predicted by at least one method		PA3_02258	2384515	2385201	-1	hypothetical protein
		2370707	2392613	21906	Predicted by at least one method		PA3_02259	2385384	2385776	-1	hypothetical protein
		2370707	2392613	21906	Predicted by at least one method		PA3_02260	2385798	2386010	-1	hypothetical protein
		2370707	2392613	21906	Predicted by at least one method	lspA_1	PA3_02261	2386996	2387496	-1	Lipoprotein signal peptidase
		2370707	2392613	21906	Predicted by at least one method	cadA_2	PA3_02262	2387500	2390454	-1	putative cadmium-transporting ATPase
		2370707	2392613	21906	Predicted by at least one method	zntR_2	PA3_02263	2390504	2390902	1	HTH-type transcriptional regulator ZntR
		2370707	2392613	21906	Predicted by at least one method		PA3_02264	2391978	2392613	1	hypothetical protein
	PA3_G17	2702203	2724109	21906	Predicted by at least one method		PA3_02596	2701987	2704746	-1	hypothetical protein
		2702203	2724109	21906	Predicted by at least one method		PA3_02597	2704864	2705193	-1	hypothetical protein
		2702203	2724109	21906	Predicted by at least one method		PA3_02598	2705248	2705763	-1	hypothetical protein
		2702203	2724109	21906	Predicted by at least one method	gpFI_2	PA3_02599	2705821	2706996	-1	Putative prophage major tail sheath protein
		2702203	2724109	21906	Predicted by at least one method		PA3_02600	2707097	2707531	-1	hypothetical protein
		2702203	2724109	21906	Predicted by at least one method		PA3_02601	2707541	2709358	-1	hypothetical protein
		2702203	2724109	21906	Predicted by at least one method		PA3_02602	2709355	2709972	-1	hypothetical protein
		2702203	2724109	21906	Predicted by at least one method		PA3_02603	2709969	2710886	-1	hypothetical protein
		2702203	2724109	21906	Predicted by at least one method		PA3_02604	2710883	2711227	-1	hypothetical protein
		2702203	2724109	21906	Predicted by at least one method		PA3_02605	2711224	2711796	-1	hypothetical protein
		2702203	2724109	21906	Predicted by at least one method		PA3_02606	2711876	2712604	-1	hypothetical protein
		2702203	2724109	21906	Predicted by at least one method		PA3_02607	2712638	2713108	-1	hypothetical protein
		2702203	2724109	21906	Predicted by at least one method		PA3_02608	2713101	2713637	-1	hypothetical protein
		2702203	2724109	21906	Predicted by at least one method		PA3_02609	2713715	2714176	-1	hypothetical protein
		2702203	2724109	21906	Predicted by at least one method		PA3_02610	2714173	2714979	-1	Zinc D-Ala-D-Ala carboxypeptidase
		2702203	2724109	21906	Predicted by at least one method		PA3_02611	2714976	2715248	-1	hypothetical protein
		2702203	2724109	21906	Predicted by at least one method		PA3_02612	2715250	2715603	-1	hypothetical protein
		2702203	2724109	21906	Predicted by at least one method		PA3_02613	2715628	2715840	-1	hypothetical protein
		2702203	2724109	21906	Predicted by at least one method		PA3_02614	2715840	2716301	-1	hypothetical protein
		2702203	2724109	21906	Predicted by at least one method		PA3_02615	2716405	2717106	-1	hypothetical protein
		2702203	2724109	21906	Predicted by at least one method		PA3_02616	2717112	2718128	-1	hypothetical protein
		2702203	2724109	21906	Predicted by at least one method		PA3_02617	2718164	2718985	-1	hypothetical protein
		2702203	2724109	21906	Predicted by at least one method		PA3_02618	2719120	2720904	1	hypothetical protein
		2702203	2724109	21906	Predicted by at least one method		PA3_02619	2720901	2721965	1	hypothetical protein
		2702203	2724109	21906	Predicted by at least one method		PA3_02620	2721968	2723587	-1	hypothetical protein
	PA3_G28	4624709	4644345	19636	Predicted by at least one method	fabH_2	PA3_04323	4623670	4624716	-1	3-oxoacyl-[acyl-carrier-protein] synthase 3
		4624709	4644345	19636	Predicted by at least one method		PA3_04324	4624709	4625560	-1	hypothetical protein
		4624709	4644345	19636	Predicted by at least one method	pqsA	PA3_04325	4625554	4627107	-1	Anthranilate--CoA ligase
		4624709	4644345	19636	Predicted by at least one method	ogt	PA3_04326	4627665	4628186	1	Methylated-DNA--protein-cysteine methyltransferase
		4624709	4644345	19636	Predicted by at least one method	fimD	PA3_04327	4628266	4630785	-1	Outer membrane usher protein FimD
		4624709	4644345	19636	Predicted by at least one method	yadV_6	PA3_04328	4630886	4631599	-1	putative fimbrial chaperone YadV
		4624709	4644345	19636	Predicted by at least one method		PA3_04329	4631657	4632268	-1	hypothetical protein
		4624709	4644345	19636	Predicted by at least one method		PA3_04330	4632785	4633426	1	hypothetical protein
		4624709	4644345	19636	Predicted by at least one method		PA3_04331	4633608	4634312	1	hypothetical protein
		4624709	4644345	19636	Predicted by at least one method		PA3_04332	4634697	4635257	1	hypothetical protein
		4624709	4644345	19636	Predicted by at least one method		PA3_04333	4635378	4635782	-1	hypothetical protein
		4624709	4644345	19636	Predicted by at least one method		PA3_04334	4636220	4637062	-1	hypothetical protein
		4624709	4644345	19636	Predicted by at least one method		PA3_04335	4637095	4637358	-1	hypothetical protein
		4624709	4644345	19636	Predicted by at least one method	cia	PA3_04336	4637734	4639230	1	Colicin-Ia
		4624709	4644345	19636	Predicted by at least one method		PA3_04337	4640126	4640413	-1	hypothetical protein
		4624709	4644345	19636	Predicted by at least one method		PA3_04338	4640448	4640996	1	hypothetical protein
		4624709	4644345	19636	Predicted by at least one method		PA3_04339	4640993	4641211	-1	hypothetical protein
		4624709	4644345	19636	Predicted by at least one method		PA3_04340	4642007	4642630	-1	hypothetical protein
		4624709	4644345	19636	Predicted by at least one method		PA3_04341	4643183	4643491	1	hypothetical protein
		4624709	4644345	19636	Predicted by at least one method		PA3_04342	4643608	4644345	1	hypothetical protein
	PA3_G16	2694896	2713637	18741	Predicted by at least one method		PA3_02588	2694896	2695246	-1	hypothetical protein
		2694896	2713637	18741	Predicted by at least one method		PA3_02589	2695243	2695536	-1	hypothetical protein
		2694896	2713637	18741	Predicted by at least one method		PA3_02590	2695533	2696033	-1	hypothetical protein
		2694896	2713637	18741	Predicted by at least one method		PA3_02591	2696797	2697264	1	hypothetical protein
		2694896	2713637	18741	Predicted by at least one method		PA3_02592	2698034	2698900	1	hypothetical protein
		2694896	2713637	18741	Predicted by at least one method		PA3_02593	2699583	2700002	-1	hypothetical protein
		2694896	2713637	18741	Predicted by at least one method		PA3_02594	2700273	2701544	-1	hypothetical protein
		2694896	2713637	18741	Predicted by at least one method		PA3_02595	2701541	2701981	-1	hypothetical protein
		2694896	2713637	18741	Predicted by at least one method		PA3_02596	2701987	2704746	-1	hypothetical protein
		2694896	2713637	18741	Predicted by at least one method		PA3_02597	2704864	2705193	-1	hypothetical protein
		2694896	2713637	18741	Predicted by at least one method		PA3_02598	2705248	2705763	-1	hypothetical protein
		2694896	2713637	18741	Predicted by at least one method	gpFI_2	PA3_02599	2705821	2706996	-1	Putative prophage major tail sheath protein
		2694896	2713637	18741	Predicted by at least one method		PA3_02600	2707097	2707531	-1	hypothetical protein
		2694896	2713637	18741	Predicted by at least one method		PA3_02601	2707541	2709358	-1	hypothetical protein
		2694896	2713637	18741	Predicted by at least one method		PA3_02602	2709355	2709972	-1	hypothetical protein
		2694896	2713637	18741	Predicted by at least one method		PA3_02603	2709969	2710886	-1	hypothetical protein
		2694896	2713637	18741	Predicted by at least one method		PA3_02604	2710883	2711227	-1	hypothetical protein
		2694896	2713637	18741	Predicted by at least one method		PA3_02605	2711224	2711796	-1	hypothetical protein
		2694896	2713637	18741	Predicted by at least one method		PA3_02606	2711876	2712604	-1	hypothetical protein
		2694896	2713637	18741	Predicted by at least one method		PA3_02607	2712638	2713108	-1	hypothetical protein
		2694896	2713637	18741	Predicted by at least one method		PA3_02608	2713101	2713637	-1	hypothetical protein
	PA3_G13	2530230	2545722	15492	Predicted by at least one method		PA3_02440	2530394	2532364	-1	hypothetical protein
		2530230	2545722	15492	Predicted by at least one method		PA3_02441	2532361	2534178	-1	putative type I restriction enzymeP M protein
		2530230	2545722	15492	Predicted by at least one method		PA3_02442	2534186	2536660	-1	hypothetical protein
		2530230	2545722	15492	Predicted by at least one method		PA3_02443	2536657	2538120	-1	hypothetical protein
		2530230	2545722	15492	Predicted by at least one method		PA3_02444	2538120	2542295	-1	hypothetical protein
		2530230	2545722	15492	Predicted by at least one method		PA3_02445	2542823	2543527	-1	hypothetical protein
		2530230	2545722	15492	Predicted by at least one method		PA3_02446	2544007	2544453	1	hypothetical protein
		2530230	2545722	15492	Predicted by at least one method		PA3_02447	2545363	2545695	1	hypothetical protein
	PA3_G15	2687539	2701745	14206	Predicted by at least one method	intQ	PA3_02580	2687657	2688826	-1	Putative defective protein IntQ
		2687539	2701745	14206	Predicted by at least one method		PA3_02581	2688928	2689035	-1	hypothetical protein
		2687539	2701745	14206	Predicted by at least one method		PA3_02582	2689047	2690957	-1	hypothetical protein
		2687539	2701745	14206	Predicted by at least one method		PA3_02583	2690950	2691201	-1	hypothetical protein
		2687539	2701745	14206	Predicted by at least one method		PA3_02584	2691261	2691467	-1	hypothetical protein
		2687539	2701745	14206	Predicted by at least one method		PA3_02585	2691479	2691832	-1	hypothetical protein
		2687539	2701745	14206	Predicted by at least one method		PA3_02586	2691877	2694594	-1	hypothetical protein
		2687539	2701745	14206	Predicted by at least one method		PA3_02587	2694591	2694824	-1	hypothetical protein
		2687539	2701745	14206	Predicted by at least one method		PA3_02588	2694896	2695246	-1	hypothetical protein
		2687539	2701745	14206	Predicted by at least one method		PA3_02589	2695243	2695536	-1	hypothetical protein
		2687539	2701745	14206	Predicted by at least one method		PA3_02590	2695533	2696033	-1	hypothetical protein
		2687539	2701745	14206	Predicted by at least one method		PA3_02591	2696797	2697264	1	hypothetical protein
		2687539	2701745	14206	Predicted by at least one method		PA3_02592	2698034	2698900	1	hypothetical protein
		2687539	2701745	14206	Predicted by at least one method		PA3_02593	2699583	2700002	-1	hypothetical protein
		2687539	2701745	14206	Predicted by at least one method		PA3_02594	2700273	2701544	-1	hypothetical protein
		2687539	2701745	14206	Predicted by at least one method		PA3_02595	2701541	2701981	-1	hypothetical protein
	PA3_G27	4454084	4464993	10909	Predicted by at least one method		PA3_04157	4454084	4455022	1	hypothetical protein
		4454084	4464993	10909	Predicted by at least one method		PA3_04158	4455846	4456475	1	hypothetical protein
		4454084	4464993	10909	Predicted by at least one method		PA3_04159	4456406	4457227	-1	hypothetical protein
		4454084	4464993	10909	Predicted by at least one method		PA3_04160	4457260	4457568	-1	hypothetical protein
		4454084	4464993	10909	Predicted by at least one method	imm2	PA3_04161	4459644	4459907	-1	Pyocin-S2 immunity protein
		4454084	4464993	10909	Predicted by at least one method	pys2_2	PA3_04162	4459909	4460781	-1	Pyocin-S2
		4454084	4464993	10909	Predicted by at least one method	pys2_3	PA3_04163	4460745	4461983	-1	Pyocin-S2
		4454084	4464993	10909	Predicted by at least one method		PA3_04164	4462459	4462827	1	hypothetical protein
		4454084	4464993	10909	Predicted by at least one method	eta	PA3_04165	4463077	4464993	1	Exotoxin A
	PA3_G31	4807657	4818139	10482	Predicted by at least one method		PA3_04506	4807657	4807830	-1	hypothetical protein
		4807657	4818139	10482	Predicted by at least one method		PA3_04507	4808206	4808595	-1	hypothetical protein
		4807657	4818139	10482	Predicted by at least one method		PA3_04508	4808588	4808803	-1	hypothetical protein
		4807657	4818139	10482	Predicted by at least one method		PA3_04509	4808800	4809024	-1	hypothetical protein
		4807657	4818139	10482	Predicted by at least one method		PA3_04510	4809145	4809420	1	hypothetical protein
		4807657	4818139	10482	Predicted by at least one method		PA3_04511	4809598	4810596	1	hypothetical protein
		4807657	4818139	10482	Predicted by at least one method		PA3_04512	4811131	4811925	-1	hypothetical protein
		4807657	4818139	10482	Predicted by at least one method		PA3_04513	4813212	4813850	1	hypothetical protein
		4807657	4818139	10482	Predicted by at least one method		PA3_04514	4814093	4814428	1	hypothetical protein
		4807657	4818139	10482	Predicted by at least one method		PA3_04515	4814602	4815120	1	hypothetical protein
		4807657	4818139	10482	Predicted by at least one method		PA3_04516	4815117	4815818	1	hypothetical protein
		4807657	4818139	10482	Predicted by at least one method		PA3_04517	4815835	4816923	1	hypothetical protein
		4807657	4818139	10482	Predicted by at least one method		PA3_04518	4816977	4817798	-1	hypothetical protein
		4807657	4818139	10482	Predicted by at least one method		PA3_04519	4817831	4818139	-1	hypothetical protein
	PA3_G23	4070718	4080798	10080	Predicted by at least one method	stkP	PA3_03800	4070718	4071815	-1	Serine/threonine-protein kinase StkP
		4070718	4080798	10080	Predicted by at least one method		PA3_03801	4072746	4073726	-1	hypothetical protein
		4070718	4080798	10080	Predicted by at least one method	intA_1	PA3_03802	4074623	4074967	-1	Prophage integrase IntA
		4070718	4080798	10080	Predicted by at least one method	intA_2	PA3_03803	4075069	4075707	-1	Prophage integrase IntA
		4070718	4080798	10080	Predicted by at least one method	pdxB	PA3_03804	4076142	4077284	-1	Erythronate-4-phosphate dehydrogenase
		4070718	4080798	10080	Predicted by at least one method		PA3_03805	4077499	4078005	-1	putative HTH-type transcriptional regulator
		4070718	4080798	10080	Predicted by at least one method	fabF_2	PA3_03806	4078114	4079382	1	3-oxoacyl-[acyl-carrier-protein] synthase 2
		4070718	4080798	10080	Predicted by at least one method		PA3_03807	4079881	4080798	1	hypothetical protein
	PA3_G9	2432911	2442922	10011	Predicted by at least one method		PA3_02310	2430946	2432943	-1	hypothetical protein
		2432911	2442922	10011	Predicted by at least one method		PA3_02311	2433399	2434121	1	hypothetical protein
		2432911	2442922	10011	Predicted by at least one method		PA3_02312	2434246	2436036	-1	hypothetical protein
		2432911	2442922	10011	Predicted by at least one method	ftsK_1	PA3_02313	2436040	2437029	-1	DNA translocase FtsK
		2432911	2442922	10011	Predicted by at least one method		PA3_02314	2437042	2437242	-1	hypothetical protein
		2432911	2442922	10011	Predicted by at least one method		PA3_02315	2437249	2438067	-1	hypothetical protein
		2432911	2442922	10011	Predicted by at least one method		PA3_02316	2438079	2438882	-1	hypothetical protein
		2432911	2442922	10011	Predicted by at least one method		PA3_02317	2438890	2439027	-1	hypothetical protein
		2432911	2442922	10011	Predicted by at least one method		PA3_02318	2439024	2439347	-1	hypothetical protein
		2432911	2442922	10011	Predicted by at least one method		PA3_02319	2439344	2439523	-1	hypothetical protein
		2432911	2442922	10011	Predicted by at least one method		PA3_02320	2439520	2439741	-1	hypothetical protein
		2432911	2442922	10011	Predicted by at least one method		PA3_02321	2439725	2439877	-1	hypothetical protein
		2432911	2442922	10011	Predicted by at least one method	csrA_1	PA3_02322	2440455	2440826	-1	Carbon storage regulator
		2432911	2442922	10011	Predicted by at least one method		PA3_02323	2440862	2441074	-1	hypothetical protein
		2432911	2442922	10011	Predicted by at least one method		PA3_02324	2441128	2441310	-1	hypothetical protein
		2432911	2442922	10011	Predicted by at least one method		PA3_02325	2441454	2441660	-1	hypothetical protein
		2432911	2442922	10011	Predicted by at least one method		PA3_02326	2441671	2441877	-1	hypothetical protein
		2432911	2442922	10011	Predicted by at least one method		PA3_02327	2442366	2442746	1	hypothetical protein
	PA3_G21	3235185	3244870	9685	Predicted by at least one method		PA3_03029	3235185	3235760	1	hypothetical protein
		3235185	3244870	9685	Predicted by at least one method		PA3_03030	3236158	3236421	-1	hypothetical protein
		3235185	3244870	9685	Predicted by at least one method	pmfR_1	PA3_03031	3237456	3238655	-1	Transcriptional activator PmfR
		3235185	3244870	9685	Predicted by at least one method		PA3_03032	3238949	3239815	1	hypothetical protein
		3235185	3244870	9685	Predicted by at least one method		PA3_03033	3239900	3240862	-1	Ycf48-like protein
		3235185	3244870	9685	Predicted by at least one method	mmpL9	PA3_03034	3240873	3243275	-1	putative transport protein MmpL9
		3235185	3244870	9685	Predicted by at least one method		PA3_03035	3243284	3244870	-1	hypothetical protein
	PA3_G5	1321489	1330402	8913	Predicted by at least one method	thrC	PA3_01244	1321489	1322898	1	Threonine synthase
		1321489	1330402	8913	Predicted by at least one method		PA3_01245	1322952	1323962	-1	hypothetical protein
		1321489	1330402	8913	Predicted by at least one method		PA3_01246	1324270	1324554	1	hypothetical protein
		1321489	1330402	8913	Predicted by at least one method	smtB	PA3_01247	1324739	1325938	-1	Succinyl-CoA--L-malate CoA-transferase beta subunit
		1321489	1330402	8913	Predicted by at least one method		PA3_01248	1326273	1326893	1	hypothetical protein
		1321489	1330402	8913	Predicted by at least one method	ydjF	PA3_01249	1326908	1327603	1	Phage shock protein A
		1321489	1330402	8913	Predicted by at least one method		PA3_01250	1327659	1328300	1	hypothetical protein
		1321489	1330402	8913	Predicted by at least one method	yqiK	PA3_01251	1328336	1330402	1	Inner membrane protein YqiK
	PA3_G11	2469458	2477355	7897	Predicted by at least one method		PA3_02353	2469458	2470582	1	hypothetical protein
		2469458	2477355	7897	Predicted by at least one method		PA3_02354	2470579	2471256	1	hypothetical protein
		2469458	2477355	7897	Predicted by at least one method		PA3_02355	2471253	2471621	1	hypothetical protein
		2469458	2477355	7897	Predicted by at least one method		PA3_02356	2471618	2471881	1	hypothetical protein
		2469458	2477355	7897	Predicted by at least one method		PA3_02357	2471917	2472180	1	hypothetical protein
		2469458	2477355	7897	Predicted by at least one method		PA3_02358	2473145	2473492	1	hypothetical protein
		2469458	2477355	7897	Predicted by at least one method		PA3_02359	2473585	2473968	1	hypothetical protein
		2469458	2477355	7897	Predicted by at least one method	yecD_2	PA3_02360	2474759	2475352	-1	Isochorismatase family protein YecD
		2469458	2477355	7897	Predicted by at least one method	tetA_1	PA3_02361	2475380	2476594	-1	Tetracycline resistance protein, class B
		2469458	2477355	7897	Predicted by at least one method		PA3_02362	2476699	2477355	1	hypothetical protein
	PA3_G10	2462987	2470617	7630	Predicted by at least one method		PA3_02349	2463069	2463203	1	hypothetical protein
		2462987	2470617	7630	Predicted by at least one method		PA3_02350	2463703	2464287	1	hypothetical protein
		2462987	2470617	7630	Predicted by at least one method		PA3_02351	2465175	2468498	1	hypothetical protein
		2462987	2470617	7630	Predicted by at least one method		PA3_02352	2469115	2469441	1	hypothetical protein
		2462987	2470617	7630	Predicted by at least one method		PA3_02353	2469458	2470582	1	hypothetical protein
		2462987	2470617	7630	Predicted by at least one method		PA3_02354	2470579	2471256	1	hypothetical protein
	PA3_G22	3395780	3402826	7046	Predicted by at least one method	alaS_1	PA3_03182	3395049	3395783	-1	Alanine--tRNA ligase
		3395780	3402826	7046	Predicted by at least one method	cysE_2	PA3_03183	3395780	3396499	-1	Serine acetyltransferase
		3395780	3402826	7046	Predicted by at least one method	cysK_2	PA3_03184	3396557	3397474	-1	Cysteine synthase
		3395780	3402826	7046	Predicted by at least one method	moeZ	PA3_03185	3397493	3398911	-1	putative adenylyltransferase/sulfurtransferase MoeZ
		3395780	3402826	7046	Predicted by at least one method		PA3_03186	3398934	3399392	-1	hypothetical protein
		3395780	3402826	7046	Predicted by at least one method	yedA_1	PA3_03187	3399394	3400284	-1	putative inner membrane transporter YedA
		3395780	3402826	7046	Predicted by at least one method	lysN_1	PA3_03188	3400417	3401850	1	2-aminoadipate transaminase
		3395780	3402826	7046	Predicted by at least one method		PA3_03189	3402071	3402826	-1	putative oxidoreductase
		3395780	3402826	7046	Predicted by at least one method	lipR	PA3_03190	3402811	3403767	-1	Putative acetyl-hydrolase LipR
	PA3_G6	1587750	1594457	6707	Predicted by at least one method		PA3_01476	1587848	1588546	-1	hypothetical protein
		1587750	1594457	6707	Predicted by at least one method		PA3_01477	1588974	1592273	-1	hypothetical protein
		1587750	1594457	6707	Predicted by at least one method	vgrG1_4	PA3_01478	1592277	1594703	-1	Actin cross-linking toxin VgrG1
	PA3_G3	1174616	1180955	6339	Predicted by at least one method		PA3_01104	1174793	1175176	-1	hypothetical protein
		1174616	1180955	6339	Predicted by at least one method		PA3_01105	1175367	1176449	-1	hypothetical protein
		1174616	1180955	6339	Predicted by at least one method	hin	PA3_01106	1176933	1177508	-1	DNA-invertase hin
		1174616	1180955	6339	Predicted by at least one method	pys2_1	PA3_01107	1177838	1180132	1	Pyocin-S2
	PA3_G34	5478741	5484840	6099	Predicted by at least one method		PA3_05132	5478815	5479105	-1	hypothetical protein
		5478741	5484840	6099	Predicted by at least one method		PA3_05133	5479109	5479324	-1	hypothetical protein
		5478741	5484840	6099	Predicted by at least one method		PA3_05134	5479317	5479589	-1	hypothetical protein
		5478741	5484840	6099	Predicted by at least one method		PA3_05135	5479699	5479965	1	hypothetical protein
		5478741	5484840	6099	Predicted by at least one method		PA3_05136	5480021	5480356	1	hypothetical protein
		5478741	5484840	6099	Predicted by at least one method	spo0F	PA3_05137	5481475	5481906	-1	Sporulation initiation phosphotransferase F
		5478741	5484840	6099	Predicted by at least one method	zraS_4	PA3_05138	5481903	5483678	-1	Sensor protein ZraS
	PA3_G33	4951760	4957628	5868	Predicted by at least one method		PA3_04653	4951760	4952323	1	hypothetical protein
		4951760	4957628	5868	Predicted by at least one method		PA3_04654	4952798	4954633	1	hypothetical protein
		4951760	4957628	5868	Predicted by at least one method		PA3_04655	4954630	4956102	1	hypothetical protein
		4951760	4957628	5868	Predicted by at least one method		PA3_04656	4956426	4957628	-1	hypothetical protein
	PA3_G20	3227671	3233528	5857	Predicted by at least one method		PA3_03024	3227671	3228807	-1	hypothetical protein
		3227671	3233528	5857	Predicted by at least one method		PA3_03025	3229164	3230768	1	hypothetical protein
		3227671	3233528	5857	Predicted by at least one method		PA3_03026	3230761	3231828	1	hypothetical protein
		3227671	3233528	5857	Predicted by at least one method		PA3_03027	3233214	3233528	-1	hypothetical protein
	PA3_G30	4640126	4645929	5803	Predicted by at least one method		PA3_04337	4640126	4640413	-1	hypothetical protein
		4640126	4645929	5803	Predicted by at least one method		PA3_04338	4640448	4640996	1	hypothetical protein
		4640126	4645929	5803	Predicted by at least one method		PA3_04339	4640993	4641211	-1	hypothetical protein
		4640126	4645929	5803	Predicted by at least one method		PA3_04340	4642007	4642630	-1	hypothetical protein
		4640126	4645929	5803	Predicted by at least one method		PA3_04341	4643183	4643491	1	hypothetical protein
		4640126	4645929	5803	Predicted by at least one method		PA3_04342	4643608	4644345	1	hypothetical protein
		4640126	4645929	5803	Predicted by at least one method	queC	PA3_04344	4645255	4645929	-1	7-cyano-7-deazaguanine synthase
	PA3_G7	2353614	2359034	5420	Predicted by at least one method		PA3_02219	2353614	2353847	-1	hypothetical protein
		2353614	2359034	5420	Predicted by at least one method		PA3_02220	2353844	2354227	-1	hypothetical protein
		2353614	2359034	5420	Predicted by at least one method		PA3_02221	2354431	2354901	1	hypothetical protein
		2353614	2359034	5420	Predicted by at least one method		PA3_02222	2354970	2355473	1	Putative ribonuclease VapC50
		2353614	2359034	5420	Predicted by at least one method		PA3_02223	2355491	2355691	1	hypothetical protein
		2353614	2359034	5420	Predicted by at least one method		PA3_02224	2355826	2356404	1	hypothetical protein
		2353614	2359034	5420	Predicted by at least one method		PA3_02225	2356401	2356871	1	hypothetical protein
		2353614	2359034	5420	Predicted by at least one method		PA3_02226	2356868	2357368	1	hypothetical protein
		2353614	2359034	5420	Predicted by at least one method		PA3_02227	2357368	2358270	1	hypothetical protein
		2353614	2359034	5420	Predicted by at least one method		PA3_02228	2358309	2359034	1	hypothetical protein
	PA3_G14	2612015	2617083	5068	Predicted by at least one method	xcpT_2	PA3_02504	2612015	2612449	1	Type II secretion system protein G
		2612015	2617083	5068	Predicted by at least one method		PA3_02505	2612391	2612828	1	hypothetical protein
		2612015	2617083	5068	Predicted by at least one method		PA3_02506	2612828	2613253	1	hypothetical protein
		2612015	2617083	5068	Predicted by at least one method		PA3_02507	2613250	2613840	1	hypothetical protein
		2612015	2617083	5068	Predicted by at least one method		PA3_02508	2613830	2614909	1	hypothetical protein
		2612015	2617083	5068	Predicted by at least one method		PA3_02509	2615496	2615939	1	hypothetical protein
		2612015	2617083	5068	Predicted by at least one method		PA3_02510	2615939	2616523	1	hypothetical protein
		2612015	2617083	5068	Predicted by at least one method		PA3_02511	2616766	2617083	1	hypothetical protein
	PA3_G32	4808800	4813850	5050	Predicted by at least one method		PA3_04508	4808588	4808803	-1	hypothetical protein
		4808800	4813850	5050	Predicted by at least one method		PA3_04509	4808800	4809024	-1	hypothetical protein
		4808800	4813850	5050	Predicted by at least one method		PA3_04510	4809145	4809420	1	hypothetical protein
		4808800	4813850	5050	Predicted by at least one method		PA3_04511	4809598	4810596	1	hypothetical protein
		4808800	4813850	5050	Predicted by at least one method		PA3_04512	4811131	4811925	-1	hypothetical protein
		4808800	4813850	5050	Predicted by at least one method		PA3_04513	4813212	4813850	1	hypothetical protein
	PA3_G26	4294854	4299498	4644	Predicted by at least one method		PA3_04012	4294750	4294857	-1	hypothetical protein
		4294854	4299498	4644	Predicted by at least one method		PA3_04013	4294854	4295150	-1	hypothetical protein
		4294854	4299498	4644	Predicted by at least one method		PA3_04014	4295640	4296488	-1	hypothetical protein
		4294854	4299498	4644	Predicted by at least one method	vgrG1_10	PA3_04015	4296485	4298560	-1	Actin cross-linking toxin VgrG1
		4294854	4299498	4644	Predicted by at least one method	degU_4	PA3_04016	4298866	4299498	-1	Transcriptional regulatory protein DegU
	PA3_G29	4632785	4637358	4573	Predicted by at least one method		PA3_04330	4632785	4633426	1	hypothetical protein
		4632785	4637358	4573	Predicted by at least one method		PA3_04331	4633608	4634312	1	hypothetical protein
		4632785	4637358	4573	Predicted by at least one method		PA3_04332	4634697	4635257	1	hypothetical protein
		4632785	4637358	4573	Predicted by at least one method		PA3_04333	4635378	4635782	-1	hypothetical protein
		4632785	4637358	4573	Predicted by at least one method		PA3_04334	4636220	4637062	-1	hypothetical protein
		4632785	4637358	4573	Predicted by at least one method		PA3_04335	4637095	4637358	-1	hypothetical protein
	PA3_G24	4071557	4076126	4569	Predicted by at least one method	stkP	PA3_03800	4070718	4071815	-1	Serine/threonine-protein kinase StkP
		4071557	4076126	4569	Predicted by at least one method		PA3_03801	4072746	4073726	-1	hypothetical protein
		4071557	4076126	4569	Predicted by at least one method	intA_1	PA3_03802	4074623	4074967	-1	Prophage integrase IntA
		4071557	4076126	4569	Predicted by at least one method	intA_2	PA3_03803	4075069	4075707	-1	Prophage integrase IntA
	PA3_G35	6171918	6176389	4471	Predicted by at least one method		PA3_05756	6171918	6172541	-1	hypothetical protein
		6171918	6176389	4471	Predicted by at least one method		PA3_05757	6173120	6176389	-1	hypothetical protein
		6171918	6176389	4471	Predicted by at least one method	vgrG1_12	PA3_05758	6176386	6178461	-1	Actin cross-linking toxin VgrG1
	PA3_G18	2963054	2967489	4435	Predicted by at least one method		PA3_02813	2963054	2963368	-1	hypothetical protein
		2963054	2967489	4435	Predicted by at least one method		PA3_02814	2963920	2964255	1	hypothetical protein
		2963054	2967489	4435	Predicted by at least one method		PA3_02815	2964186	2964551	-1	hypothetical protein
		2963054	2967489	4435	Predicted by at least one method		PA3_02816	2964548	2965006	-1	hypothetical protein
		2963054	2967489	4435	Predicted by at least one method		PA3_02817	2965039	2965347	-1	hypothetical protein
		2963054	2967489	4435	Predicted by at least one method		PA3_02818	2965632	2966174	1	hypothetical protein
		2963054	2967489	4435	Predicted by at least one method		PA3_02819	2966569	2967489	-1	hypothetical protein
	PA3_G2	684877	689172	4295	Predicted by at least one method		PA3_00642	684877	685203	1	hypothetical protein
		684877	689172	4295	Predicted by at least one method		PA3_00643	685200	686087	1	hypothetical protein
		684877	689172	4295	Predicted by at least one method		PA3_00644	686080	686613	1	hypothetical protein
		684877	689172	4295	Predicted by at least one method		PA3_00645	686615	688723	1	hypothetical protein
		684877	689172	4295	Predicted by at least one method		PA3_00646	688732	689172	1	hypothetical protein
	PA3_G4	1279764	1284018	4254	Predicted by at least one method		PA3_01207	1279839	1280843	-1	hypothetical protein
		1279764	1284018	4254	Predicted by at least one method		PA3_01208	1280940	1282034	-1	hypothetical protein
		1279764	1284018	4254	Predicted by at least one method		PA3_01209	1282038	1283699	-1	hypothetical protein
	PA3_G25	4133583	4137757	4174	Predicted by at least one method	stp_1	PA3_03859	4133347	4134888	-1	Multidrug resistance protein Stp
		4133583	4137757	4174	Predicted by at least one method	nemR_2	PA3_03860	4135046	4135660	1	HTH-type transcriptional repressor NemR
		4133583	4137757	4174	Predicted by at least one method		PA3_03861	4135668	4136054	-1	hypothetical protein
		4133583	4137757	4174	Predicted by at least one method	emrB_3	PA3_03862	4136068	4137423	-1	Multidrug export protein EmrB
		4133583	4137757	4174	Predicted by at least one method	pgrR_8	PA3_03863	4137531	4138442	1	HTH-type transcriptional regulator PgrR
	PA3_G19	3220240	3224409	4169	Predicted by at least one method	nylB'_1	PA3_03016	3220240	3221451	1	6-aminohexanoate-dimer hydrolase
		3220240	3224409	4169	Predicted by at least one method		PA3_03017	3221460	3222437	1	putative HTH-type transcriptional regulator
		3220240	3224409	4169	Predicted by at least one method		PA3_03018	3223034	3223432	1	hypothetical protein
		3220240	3224409	4169	Predicted by at least one method		PA3_03019	3223681	3224409	1	hypothetical protein
